# Supplementary material for: Helminth-induced Th2 cell dysfunction is distinct from exhaustion and is maintained in the absence of antigen
Source: PLoS Negl Trop Dis. 2019 Dec 9;13(12):e0007908. doi: 10.1371/journal.pntd.0007908 (PMC6922449; doi:10.1371/journal.pntd.0007908)
Supplement: S2 Table — (XLSX) [file pntd.0007908.s008.xlsx]

## Sheet: 30_Anergylists_forpaper
S2 Table. Table showing fold-change in expression of genes significantly upregulated in anergic T cells that was used to perform the unbiased clustering represented by the heat map in Figure 5d.
	Ls PleC d20	Ls PleC d60	Ls tLN d20	Ls tLN d60	Nb	Ls PleC d60	Ls tLN d60	Ls PleC d20	Ls PleC d60	Ls tLN d20	Ls tLN d60
Gene symbol	Log2 fold change over Naïve					Log2 fold change over Ls PleC d20	Log 2 fold change over Ls tLN d20	Log2 fold change over Nb
Crtam	-1.829	-2.184	-2.121	-1.937	-1.808	-0.354	0.184	-0.021	-0.376	-0.313	-0.129
Ccl9	0.622	0.835	0.33	0.367	0.209	0.214	0.037	0.413	0.626	0.12	0.158
Nrn1	0.602	0.405	1.563	1.245	1.389	-0.198	-0.318	-0.786	-0.984	0.174	-0.144
Ccl1	0.614	0.887	0.53	0.568	0.788	0.273	0.038	-0.174	0.099	-0.258	-0.22
Egr2	-0.939	0.451	0.994	1.039	1.237	1.39	0.045	-2.177	-0.786	-0.243	-0.198
Tg	0.202	0.298	0.059	0.207	0.113	0.096	0.148	0.089	0.185	-0.054	0.094
Gzmd	0.092	0.144	-0.22	-0.189	0.117	0.052	0.031	-0.025	0.026	-0.338	-0.307
Rgs16	1.083	4.15	3.639	3.141	2.238	3.067	-0.498	-1.155	1.912	1.401	0.903
Cdkn2a	0.225	0.655	0.071	0.404	0.072	0.429	0.333	0.153	0.582	-0.001	0.332
Gzmb	1.475	5.113	0.491	3.468	6.077	3.638	2.977	-4.602	-0.964	-5.586	-2.609
Hspa1b	-3.173	-2.4	-2.875	-2.773	-0.022	0.773	0.102	-3.151	-2.378	-2.853	-2.751
Ccl3	-0.158	3.367	-0.475	2.563	0.837	3.525	3.039	-0.996	2.529	-1.313	1.726
Serpinb6b	-0.46	0.365	0.145	0.338	1.502	0.825	0.193	-1.962	-1.137	-1.357	-1.164
Ndrg1	0.757	0.6	-0.746	-0.614	-0.18	-0.157	0.132	0.937	0.781	-0.565	-0.434
Penk	0.758	3.146	1.39	2.831	2.128	2.388	1.44	-1.37	1.019	-0.737	0.703
Olr1	0.513	0.307	0.612	0.499	0.572	-0.206	-0.113	-0.059	-0.266	0.04	-0.073
Ube2c	3.357	4.65	3.662	4.893	4.994	1.293	1.231	-1.637	-0.344	-1.332	-0.1
Mpzl2	0.878	0.781	0.417	0.843	0.296	-0.097	0.425	0.581	0.485	0.121	0.546
Ccnb2	2.732	3.746	3.624	4.465	4.6	1.014	0.84	-1.868	-0.854	-0.976	-0.135
Birc5	3.208	4.043	3.636	4.64	4.719	0.835	1.004	-1.511	-0.676	-1.082	-0.078
Ccl5	1.262	4.997	0.356	3.477	-0.003	3.735	3.12	1.265	4.999	0.359	3.48
Fhl2	0.162	0.58	0.111	0.172	0.482	0.418	0.061	-0.32	0.098	-0.372	-0.311
Chit1	0.142	0.197	0.291	0.467	0.348	0.055	0.176	-0.206	-0.151	-0.057	0.119
Atp6v0d2	0.063	0.42	0.177	0.273	0.338	0.357	0.096	-0.275	0.082	-0.161	-0.065
Scg2	0.196	0.166	0.727	0.41	0.306	-0.03	-0.317	-0.11	-0.14	0.421	0.104
Tnfrsf9	0.294	3.018	1.13	1.355	2.096	2.724	0.225	-1.802	0.922	-0.967	-0.741
Tubb6	0.617	1.663	0.375	0.501	0.772	1.047	0.126	-0.155	0.891	-0.397	-0.271
2810417H13Rik	2.19	2.975	2.519	3.59	3.571	0.785	1.071	-1.382	-0.596	-1.053	0.019
Car12	-0.047	-0.162	0.096	0.237	0.451	-0.115	0.141	-0.498	-0.613	-0.354	-0.213
Ska1	1.529	2.72	1.769	2.504	2.898	1.192	0.735	-1.369	-0.177	-1.129	-0.394
Rad51ap1	0.885	1.777	1.133	2.125	2.039	0.892	0.992	-1.154	-0.262	-0.906	0.086
Nrgn	1.499	0.794	1.461	0.898	0.768	-0.704	-0.564	0.73	0.026	0.693	0.129
AI836003	0.077	0.176	-0.075	0.407	0.167	0.099	0.482	-0.09	0.009	-0.242	0.24
Hdlbp	-0.08	0.315	-0.104	0.176	0.161	0.395	0.28	-0.241	0.154	-0.265	0.015
Prelid2	1.28	2.451	1.591	1.906	1.945	1.171	0.315	-0.665	0.506	-0.354	-0.038
Bcl2l11	-0.567	0.629	-0.356	-0.08	-0.645	1.195	0.277	0.078	1.273	0.289	0.565
Ccna2	2.789	4.255	3.437	4.595	4.64	1.466	1.158	-1.851	-0.385	-1.203	-0.045
Myb	-0.05	0.468	1.226	1.592	1.729	0.518	0.367	-1.779	-1.261	-0.503	-0.136
Tnfsf11	4.026	3.064	4.492	3.713	3.995	-0.962	-0.779	0.031	-0.931	0.497	-0.282
Cd70	0.676	0.609	0.308	0.78	0.544	-0.067	0.472	0.132	0.065	-0.236	0.235
Melk	1.289	2.579	1.74	2.809	3.107	1.29	1.069	-1.818	-0.528	-1.367	-0.298
Nusap1	3.06	4.558	3.379	4.389	4.33	1.498	1.01	-1.27	0.228	-0.952	0.058
Stmn1	0.788	1.365	1.286	1.77	1.613	0.578	0.484	-0.825	-0.248	-0.327	0.157
Tmem158	0.495	0.588	0.512	0.894	0.682	0.094	0.382	-0.187	-0.093	-0.17	0.212
Mgarp	0.085	0.428	0.092	0.17	0.299	0.343	0.077	-0.214	0.13	-0.206	-0.129
Cdc6	1.545	2.308	1.977	3.058	3.06	0.763	1.082	-1.515	-0.752	-1.084	-0.002
Akr1c18	3.909	3.607	3.462	3.055	3.996	-0.302	-0.407	-0.086	-0.389	-0.534	-0.941
Esco2	1.814	3.524	2.116	3.634	3.769	1.71	1.518	-1.955	-0.245	-1.653	-0.135
Sdr39u1	-0.655	-0.547	-0.795	-0.339	-0.13	0.108	0.456	-0.526	-0.417	-0.665	-0.209
Lag3	3.169	6.723	4.182	6.125	5.465	3.554	1.944	-2.297	1.258	-1.284	0.66
Dock1	0.041	0.171	0.392	0.222	0.367	0.13	-0.17	-0.326	-0.197	0.025	-0.145
Dscc1	1.019	1.859	1.527	2.421	2.691	0.84	0.894	-1.672	-0.832	-1.164	-0.27
Fam213a	2.439	2.872	1.211	1.821	1.215	0.433	0.61	1.223	1.657	-0.004	0.606
Rrm2	2.706	3.834	3.149	4.324	4.428	1.128	1.175	-1.723	-0.594	-1.28	-0.104
Cdca8	2.295	3.219	2.68	3.507	3.633	0.924	0.827	-1.338	-0.414	-0.953	-0.126
Duoxa1	0.075	0.037	-0.073	0	0.288	-0.038	0.073	-0.213	-0.251	-0.361	-0.288
Slc17a6	0.851	3.009	0.341	1.021	0.358	2.158	0.681	0.493	2.651	-0.018	0.663
Capsl	1.797	0.165	0.676	1.497	1.794	-1.632	0.82	0.003	-1.629	-1.118	-0.298
Scd1	0.497	0.839	0.319	-0.184	0.97	0.342	-0.503	-0.473	-0.131	-0.651	-1.154
Il1r2	1.704	4.134	3.053	3.849	4.778	2.43	0.795	-3.074	-0.644	-1.725	-0.93
Shcbp1	3.172	4.82	3.883	5.047	5.475	1.647	1.164	-2.302	-0.655	-1.592	-0.427
Cdkn1a	2.254	3.827	1.734	2.576	2.231	1.573	0.842	0.022	1.595	-0.497	0.345
Tmem45a	0.099	0.144	0.093	0.298	0.226	0.045	0.205	-0.127	-0.082	-0.133	0.072
Nuf2	3.117	4.592	3.677	4.817	4.848	1.475	1.139	-1.731	-0.256	-1.171	-0.031
Crabp2	0.867	2.167	0.096	1.142	0.321	1.3	1.047	0.545	1.845	-0.226	0.821
Slc9b2	0.302	0.272	0.571	0.414	0.814	-0.03	-0.157	-0.512	-0.541	-0.243	-0.4
Havcr2	-0.173	1.145	-0.048	0.534	1.124	1.319	0.581	-1.298	0.021	-1.172	-0.591
Spc25	1.588	2.584	1.842	2.725	2.855	0.996	0.883	-1.267	-0.271	-1.013	-0.13
Cdk1	2.796	4.057	3.326	4.475	4.566	1.261	1.149	-1.77	-0.509	-1.24	-0.091
Cd109	0.313	0.132	1.939	0.817	0.371	-0.181	-1.121	-0.058	-0.239	1.568	0.446
Cdca3	0.711	1.504	1.1	1.926	1.829	0.792	0.826	-1.118	-0.326	-0.729	0.097
Rasgef1a	0.02	0.897	0.241	0.516	0.34	0.878	0.275	-0.32	0.557	-0.099	0.176
Rad51	1.493	2.992	2.222	2.998	3.131	1.5	0.777	-1.639	-0.139	-0.909	-0.133
Pbk	1.674	3.173	2.061	2.871	3.142	1.499	0.81	-1.468	0.031	-1.081	-0.271
Fam20c	0.163	0.303	-0.04	-0.217	-0.056	0.139	-0.177	0.22	0.359	0.017	-0.16
Cenpp	0.695	1.87	0.901	2.014	1.926	1.175	1.113	-1.231	-0.056	-1.024	0.089
Uhrf1	2.428	3.139	2.901	3.994	3.962	0.712	1.093	-1.534	-0.823	-1.061	0.032
Atf3	2.61	3.293	1.582	1.618	0.285	0.683	0.036	2.325	3.008	1.297	1.333
Il5	4.611	4.909	2.437	2.921	1.21	0.298	0.484	3.401	3.699	1.227	1.711
Kif20a	0.375	1.317	0.86	1.856	2.025	0.942	0.996	-1.65	-0.708	-1.165	-0.168
Dixdc1	-0.451	0.036	-0.328	-0.158	-0.221	0.487	0.17	-0.23	0.256	-0.107	0.062
Hmmr	2.381	3.591	2.926	3.987	4.201	1.21	1.061	-1.819	-0.61	-1.275	-0.214
Depdc1a	2.729	4.169	3.022	4.25	4.356	1.439	1.227	-1.627	-0.188	-1.334	-0.107
S100a1	1.121	0.837	0.378	0.459	0.419	-0.283	0.08	0.702	0.419	-0.04	0.04
Bub1	2.687	3.778	3.101	4.292	4.371	1.091	1.191	-1.684	-0.594	-1.27	-0.079
Tubb2b	-0.537	-0.739	-0.275	-0.714	-0.411	-0.202	-0.438	-0.126	-0.328	0.135	-0.303
Plek	0.786	3.03	0.531	1.404	0.978	2.244	0.874	-0.191	2.052	-0.447	0.427
Cenpa	0.27	0.634	0.426	1.205	1.208	0.363	0.778	-0.937	-0.574	-0.781	-0.003
Homer3	-0.213	-0.353	-0.089	-0.116	0.115	-0.139	-0.027	-0.329	-0.468	-0.204	-0.232
Cyth3	-0.953	-0.846	-0.476	-0.636	-0.624	0.107	-0.16	-0.329	-0.222	0.149	-0.011
Cav2	0.451	0.34	0.384	0.227	0.09	-0.111	-0.157	0.36	0.25	0.294	0.136
Aurkb	2.377	3.347	2.708	3.768	3.548	0.97	1.059	-1.171	-0.201	-0.84	0.219
Nek2	2.035	2.893	2.162	2.874	3.369	0.858	0.712	-1.334	-0.476	-1.207	-0.495
Chek1	1.596	2.391	2.024	2.808	2.943	0.795	0.784	-1.347	-0.552	-0.919	-0.135
E130308A19Rik	0.113	0.845	-0.035	0.291	-0.202	0.731	0.325	0.315	1.047	0.167	0.492
Pold4	-0.611	-0.247	-0.538	-0.163	-0.245	0.364	0.375	-0.367	-0.002	-0.294	0.081
Arhgap6	0.171	0.015	0.187	-0.073	0.009	-0.156	-0.26	0.162	0.006	0.178	-0.082
Bnip3	-0.359	0.864	-0.403	-0.355	-0.366	1.223	0.048	0.007	1.23	-0.037	0.011
Smpdl3b	1.465	2.221	2.614	2.25	3.51	0.756	-0.364	-2.045	-1.29	-0.896	-1.26
Rad51b	0.795	1.046	0.887	1.204	1.439	0.252	0.316	-0.644	-0.392	-0.551	-0.235
Cdc20	0.756	1.555	1.266	2.374	2.385	0.799	1.107	-1.629	-0.83	-1.119	-0.012
4632434I11Rik	0.096	0.749	0.305	1.035	1.165	0.653	0.73	-1.069	-0.416	-0.86	-0.129
Gsn	0.073	-0.027	-0.069	-0.188	1.017	-0.1	-0.119	-0.944	-1.044	-1.086	-1.205
Serf1	0.601	0.236	0.542	0.849	0.429	-0.365	0.307	0.172	-0.193	0.113	0.42
Rgcc	-0.341	-1.905	-0.222	-0.566	-0.605	-1.564	-0.344	0.264	-1.3	0.383	0.04
Pacsin1	-1.791	-1.496	-0.719	-0.588	-0.557	0.296	0.132	-1.234	-0.939	-0.163	-0.031
Tmem40	-0.038	0.093	-0.094	0.045	0	0.132	0.139	-0.038	0.093	-0.094	0.046
Slc13a3	-0.03	0.066	-0.142	-0.017	-0.032	0.096	0.125	0.002	0.098	-0.11	0.015
Car13	-0.183	0.05	-0.041	0.054	0.425	0.233	0.095	-0.608	-0.375	-0.466	-0.371
Kif11	3.606	5.06	4.163	5.03	5.173	1.454	0.866	-1.567	-0.112	-1.009	-0.143
Gnb5	0.397	0.549	0.31	0.253	0.235	0.151	-0.056	0.162	0.313	0.074	0.018
Ckap2l	1.515	2.776	2.077	3.003	2.983	1.261	0.926	-1.468	-0.207	-0.906	0.02
Hspa1a	-3.59	-2.688	-2.078	-2.054	1.127	0.902	0.024	-4.717	-3.815	-3.205	-3.181
Cks1b	1.065	1.67	1.514	1.655	1.73	0.606	0.141	-0.665	-0.06	-0.216	-0.075
Spdl1	1.676	2.832	2.386	3.23	3.572	1.156	0.844	-1.896	-0.74	-1.186	-0.342
Mgst3	-0.857	-1.606	-1.525	-1.386	-1.601	-0.748	0.139	0.743	-0.005	0.076	0.215
Fdxr	0.309	0.557	0.179	0.264	0.485	0.248	0.085	-0.176	0.072	-0.306	-0.221
Hrsp12	0.371	-0.65	-0.046	0.075	0.356	-1.021	0.121	0.016	-1.005	-0.401	-0.28
4930506M07Rik	2.956	2.497	2.951	3.016	1.984	-0.46	0.065	0.972	0.513	0.967	1.032
Cdca5	1.326	2.664	1.886	3.176	2.96	1.338	1.289	-1.635	-0.296	-1.074	0.215
Exph5	0.458	-0.576	0.667	0.052	0.217	-1.034	-0.615	0.241	-0.792	0.45	-0.165
Trpm4	0.794	1.662	0.604	0.556	0.347	0.868	-0.048	0.447	1.316	0.257	0.209
Ccl4	0.674	4.016	0.138	2.719	0.742	3.342	2.58	-0.069	3.273	-0.604	1.976
Fdps	-0.101	-0.956	-0.219	0.163	0.69	-0.854	0.382	-0.791	-1.645	-0.909	-0.527
Bace2	2.454	1.452	0.768	1.18	0.864	-1.002	0.412	1.59	0.588	-0.096	0.316
Psat1	0.276	0.538	0.613	0.986	1.307	0.262	0.374	-1.031	-0.769	-0.694	-0.321
9030624J02Rik	-0.175	-0.303	-0.129	-0.17	-0.117	-0.129	-0.041	-0.058	-0.186	-0.012	-0.053
Tacc3	1.902	2.953	2.338	3.098	3.286	1.051	0.76	-1.384	-0.334	-0.949	-0.188
Cdkn2b	0.388	0.839	0.552	0.407	0.286	0.451	-0.146	0.102	0.553	0.266	0.121
Brca1	1.325	2.134	1.422	2.473	2.502	0.81	1.051	-1.177	-0.367	-1.079	-0.028
Bub1b	3.084	4.395	3.748	4.855	5.153	1.311	1.107	-2.069	-0.758	-1.405	-0.298
Tfrc	0.094	0.424	0.723	0.961	1.237	0.33	0.238	-1.143	-0.813	-0.514	-0.276
Anxa4	3.566	3.118	1.791	1.988	2.05	-0.448	0.197	1.517	1.069	-0.259	-0.062
Sema7a	0.153	1.054	-0.074	0.807	0.475	0.901	0.881	-0.322	0.579	-0.55	0.331
Slc22a15	1.292	2.205	2.237	1.801	1.952	0.913	-0.435	-0.66	0.253	0.285	-0.15
Ifi27l2b	1.725	1.258	0.297	0.193	2.202	-0.467	-0.104	-0.476	-0.943	-1.904	-2.009
Aurka	0.953	1.69	1.107	2.202	2.533	0.737	1.095	-1.58	-0.843	-1.426	-0.331
4933433F19Rik	0.214	0.155	0.287	0.099	0.248	-0.059	-0.188	-0.034	-0.093	0.039	-0.149
Cep55	1.824	3.37	2.65	3.473	3.634	1.546	0.823	-1.81	-0.265	-0.985	-0.161
Mtss1	-2.178	-2.535	-2.431	-2.314	-2.217	-0.357	0.117	0.039	-0.318	-0.213	-0.096
Il11	0.134	-0.054	-0.056	-0.07	0.08	-0.188	-0.014	0.054	-0.135	-0.136	-0.15
Cenph	2.186	3.447	3.262	3.953	4.362	1.261	0.691	-2.176	-0.915	-1.1	-0.409
1110038B12Rik	-0.273	0.046	0.152	0.81	1.032	0.318	0.658	-1.304	-0.986	-0.88	-0.222
Slc15a3	2.186	2.806	1.524	2.26	2.503	0.62	0.736	-0.317	0.302	-0.979	-0.244
Fabp5	0.843	1.304	1.121	1.53	1.58	0.461	0.409	-0.737	-0.276	-0.459	-0.05
Prr5l	0.992	0.562	0.798	0.591	0.391	-0.43	-0.207	0.601	0.171	0.407	0.2
Cystm1	0.055	-0.214	-0.261	0.027	-0.174	-0.269	0.288	0.229	-0.039	-0.087	0.202
Trip13	1.174	1.818	1.751	2.346	2.701	0.645	0.596	-1.527	-0.883	-0.951	-0.355
Il18	0.39	0.237	0.364	0.355	0.644	-0.152	-0.009	-0.254	-0.407	-0.28	-0.289
Mt2	1.505	3.092	0.206	2.598	0.869	1.587	2.392	0.635	2.222	-0.664	1.728
Tpx2	2.776	4.134	3.279	4.329	4.365	1.358	1.05	-1.589	-0.231	-1.085	-0.036
Vcl	1.179	1.077	0.056	0.458	-0.279	-0.102	0.402	1.458	1.356	0.336	0.738
Ncaph	2.356	3.476	2.627	3.535	3.625	1.119	0.908	-1.268	-0.149	-0.998	-0.09
Setd5	-0.26	-0.328	0.016	0.018	-0.015	-0.067	0.002	-0.246	-0.313	0.03	0.033
Oxct1	-0.355	-0.581	-0.131	-0.395	-0.048	-0.226	-0.263	-0.307	-0.533	-0.083	-0.346
Bcat1	0.502	1.433	0.831	1.331	1.989	0.93	0.5	-1.487	-0.557	-1.158	-0.658
Ptgr1	0.916	1.063	0.627	0.811	1.045	0.147	0.183	-0.13	0.017	-0.418	-0.235
Clgn	-0.089	0.049	-0.053	0.103	0.12	0.138	0.156	-0.209	-0.071	-0.173	-0.017
Lancl1	-0.074	-0.725	-0.286	-0.287	-0.365	-0.651	-0.002	0.291	-0.36	0.079	0.077
Dusp14	0.268	0.82	0.439	0.497	0.521	0.552	0.057	-0.253	0.299	-0.082	-0.025
Hbegf	0.148	0.31	0.122	0.216	0.334	0.162	0.094	-0.186	-0.024	-0.212	-0.118
Exo1	1.193	1.961	1.802	2.476	2.85	0.768	0.674	-1.657	-0.889	-1.048	-0.374
Sept11	1.566	0.967	0.495	0.37	0.23	-0.599	-0.125	1.336	0.737	0.265	0.14
9230114K14Rik	-0.993	-0.857	-0.887	-0.739	-0.605	0.136	0.148	-0.388	-0.252	-0.282	-0.134
Wdpcp	0.03	0.38	0.324	0.358	0.554	0.35	0.034	-0.524	-0.174	-0.23	-0.196
Adk	1.166	0.5	0.636	0.833	0.656	-0.666	0.197	0.511	-0.156	-0.019	0.178
Kif23	1.705	2.449	2.024	2.659	2.867	0.745	0.635	-1.162	-0.418	-0.843	-0.207
Ccdc50	2.464	1.95	2.565	2.039	2.157	-0.514	-0.526	0.308	-0.206	0.408	-0.118
Cenpk	1.883	3.461	2.561	3.349	3.52	1.578	0.788	-1.636	-0.058	-0.959	-0.171
Spc24	2.587	4.134	3.062	4.305	4.419	1.548	1.243	-1.833	-0.285	-1.357	-0.114
Cetn4	0.779	2.288	0.744	1.32	1.062	1.51	0.576	-0.284	1.226	-0.318	0.258
Syce2	1.374	2.104	1.558	2.128	2.27	0.731	0.57	-0.896	-0.166	-0.712	-0.142
Dnajc18	-0.138	-0.195	-0.205	0.086	0.504	-0.057	0.291	-0.642	-0.699	-0.709	-0.418
Mief1	-0.204	-0.129	-0.229	-0.056	0.127	0.075	0.172	-0.331	-0.256	-0.356	-0.183
Fscn1	-0.075	-0.16	-0.24	-0.154	-0.267	-0.085	0.086	0.192	0.107	0.027	0.113
Ccdc34	1.19	1.568	0.896	1.387	1.67	0.378	0.491	-0.48	-0.103	-0.775	-0.284
Ezh2	2.623	2.597	2.603	2.819	2.768	-0.026	0.217	-0.145	-0.171	-0.165	0.052
Cd81	0.376	0.22	0.037	0.231	-0.005	-0.156	0.194	0.381	0.225	0.042	0.236
Rfc3	0.718	1.11	0.978	1.842	1.72	0.392	0.864	-1.003	-0.61	-0.742	0.121
Slc37a2	0.502	1.385	0.402	0.198	0.291	0.884	-0.203	0.211	1.095	0.111	-0.092
Rai14	1.24	1.858	0.764	0.876	1.193	0.618	0.112	0.047	0.665	-0.429	-0.318
Phlda3	0.375	0.446	0.16	0.449	0.235	0.071	0.289	0.14	0.211	-0.075	0.214
Pdzk1ip1	0.318	0.28	0.343	0.401	0.416	-0.038	0.058	-0.098	-0.135	-0.072	-0.015
Knstrn	0.98	1.383	1.363	1.829	1.974	0.403	0.465	-0.994	-0.591	-0.611	-0.145
Inpp5f	-0.533	-0.622	-0.268	-0.392	-0.728	-0.089	-0.124	0.195	0.106	0.46	0.336
Pmm1	-0.285	0.155	-0.607	0.143	0.733	0.439	0.75	-1.017	-0.578	-1.34	-0.59
F2rl2	0.537	1.406	-0.355	-0.049	-0.194	0.869	0.306	0.731	1.6	-0.161	0.145
Cstb	-0.057	0.103	0.21	0.326	0.46	0.16	0.116	-0.517	-0.357	-0.25	-0.134
Espl1	1.113	1.708	1.219	1.99	2.24	0.595	0.771	-1.127	-0.532	-1.021	-0.25
Scarb1	0.038	-0.104	0.528	0.709	0.889	-0.142	0.181	-0.851	-0.993	-0.361	-0.18
Abca1	-1.1	0.102	-0.924	-0.619	-0.894	1.203	0.305	-0.206	0.996	-0.029	0.276
C430002N11Rik	0.541	0.694	1.025	0.304	0.823	0.153	-0.721	-0.282	-0.129	0.202	-0.519
Scin	0.121	-0.128	-0.159	-0.105	0.398	-0.248	0.053	-0.278	-0.526	-0.557	-0.503
Dtl	1.902	2.632	2.382	3.344	3.08	0.73	0.962	-1.178	-0.448	-0.698	0.264
Sox4	-1.845	-2.688	-2.351	-2.782	-2.032	-0.843	-0.431	0.187	-0.656	-0.319	-0.75
Spag5	2.187	2.886	2.265	3.183	3.446	0.699	0.918	-1.258	-0.559	-1.181	-0.263
Bco2	-0.302	-0.113	-0.085	-0.104	-0.005	0.189	-0.02	-0.297	-0.108	-0.08	-0.1
Zwilch	0.556	1.548	0.92	1.602	2.198	0.992	0.682	-1.642	-0.65	-1.278	-0.596
9030617O03Rik	0.283	-0.264	0.128	0.062	-0.142	-0.547	-0.066	0.425	-0.122	0.27	0.204
4930579G24Rik	0.003	0.455	0.389	0.94	0.819	0.451	0.551	-0.816	-0.365	-0.43	0.121
Cdc45	1.144	2.353	1.651	2.604	2.681	1.208	0.954	-1.537	-0.328	-1.03	-0.077
Stk39	0.654	1.17	1.433	1.108	1.227	0.516	-0.324	-0.574	-0.057	0.206	-0.119
Tubb2a	0.255	-0.253	0.127	-0.411	0.358	-0.508	-0.537	-0.103	-0.61	-0.231	-0.768
Klhdc2	-1.696	-1.464	-1.506	-1.103	-1.137	0.232	0.403	-0.56	-0.327	-0.369	0.034
Prc1	2.276	3.403	1.972	3.047	2.912	1.128	1.075	-0.636	0.492	-0.94	0.136
Pole2	-0.884	-0.326	-0.438	0.194	0.546	0.557	0.632	-1.429	-0.872	-0.983	-0.351
Batf3	0.441	0.501	0.661	1.674	0.488	0.061	1.013	-0.047	0.014	0.174	1.187
Cenpe	2.282	3.944	2.92	3.85	4.167	1.662	0.929	-1.885	-0.223	-1.247	-0.317
Vwa5a	0.56	0.404	0.718	0.527	0.727	-0.156	-0.19	-0.167	-0.323	-0.009	-0.2
Fam126a	-0.089	-0.303	-0.218	-0.26	-0.138	-0.214	-0.042	0.048	-0.166	-0.08	-0.122
Gbe1	-0.046	-0.249	-0.407	-0.405	-0.53	-0.203	0.002	0.484	0.281	0.123	0.125
Ncapg2	2.86	3.987	3.294	4.009	4.145	1.127	0.715	-1.285	-0.159	-0.851	-0.136
Eif3l	-0.51	-0.544	-0.234	-0.069	0.283	-0.034	0.165	-0.793	-0.827	-0.516	-0.351
Hras	0.542	0.437	0.255	0.319	0.744	-0.106	0.064	-0.201	-0.307	-0.489	-0.425
Mxd1	0.497	2.375	-0.006	0.666	0.374	1.878	0.672	0.123	2.001	-0.38	0.292
Ncapd2	1.619	2.651	2.215	3.072	3.09	1.033	0.857	-1.471	-0.439	-0.875	-0.018
Ttk	1.749	3.258	2.21	3.26	3.551	1.509	1.05	-1.802	-0.293	-1.34	-0.29
Tpi1	0.631	2.566	0.798	1.93	2.331	1.936	1.132	-1.7	0.236	-1.533	-0.4
Nek6	0.083	1.075	0.375	0.978	0.477	0.993	0.603	-0.394	0.599	-0.102	0.501
Ect2	2.451	2.977	2.322	2.985	3.25	0.526	0.664	-0.799	-0.273	-0.928	-0.265
Parpbp	0.855	1.937	1.394	2.176	2.43	1.082	0.782	-1.575	-0.493	-1.036	-0.253
Dusp19	-0.181	-0.193	0.252	0.015	0.42	-0.012	-0.236	-0.601	-0.613	-0.168	-0.405
Top2a	3.928	5.058	4.287	5.242	5.117	1.13	0.954	-1.189	-0.059	-0.83	0.124
Serpine2	0.109	0.649	0.019	0.221	0.321	0.54	0.202	-0.213	0.328	-0.302	-0.1
Ndc80	1.284	2.649	1.571	2.439	2.694	1.365	0.868	-1.41	-0.045	-1.123	-0.255
Fignl1	1.077	1.518	1.194	1.668	1.449	0.441	0.474	-0.372	0.069	-0.254	0.22
C330027C09Rik	1.367	2.469	1.93	2.672	2.801	1.101	0.742	-1.433	-0.332	-0.871	-0.128
Ccdc58	-0.137	-0.473	-0.071	0.186	0.641	-0.336	0.257	-0.778	-1.114	-0.712	-0.455
Mcm5	0.761	1.688	1.437	2.137	2.148	0.928	0.7	-1.388	-0.46	-0.711	-0.011
Nsmf	0.783	1.312	0.888	1.041	0.929	0.529	0.153	-0.146	0.383	-0.041	0.112
Suox	-0.351	-0.162	-0.577	-0.087	0.258	0.189	0.49	-0.608	-0.42	-0.834	-0.344
Clspn	1.733	2.612	1.898	2.511	2.648	0.879	0.613	-0.915	-0.035	-0.75	-0.136
Entpd1	2.493	4.344	2.116	3.092	2.957	1.851	0.976	-0.464	1.387	-0.841	0.136
Aspm	2.681	3.498	2.61	3.597	3.766	0.817	0.987	-1.085	-0.268	-1.156	-0.169
AA388235	0.236	0.099	-0.043	-0.052	0.004	-0.137	-0.009	0.232	0.095	-0.046	-0.056
Dnajc12	-0.291	-0.685	-0.362	-0.444	-0.731	-0.394	-0.082	0.44	0.046	0.369	0.287
Lum	0.467	0.25	0.317	0.338	0.189	-0.217	0.021	0.277	0.06	0.128	0.149
Fam195a	0.092	-0.253	0.182	0.033	0.106	-0.346	-0.149	-0.013	-0.359	0.076	-0.073
Sgol1	-0.076	1.08	0.141	0.746	0.874	1.156	0.605	-0.95	0.206	-0.733	-0.128
Nudt2	0.195	0.067	-0.167	0.24	0.382	-0.127	0.407	-0.187	-0.314	-0.549	-0.142
Ptger2	2.963	3.277	3.046	3.252	3.337	0.314	0.205	-0.373	-0.06	-0.29	-0.085
Gm16039	0.879	1.125	0.48	0.567	0.906	0.246	0.087	-0.026	0.219	-0.425	-0.338
Nts	0.281	0.599	0.185	0.235	0.249	0.318	0.051	0.032	0.35	-0.064	-0.013
Arc	-0.344	-0.627	-0.124	-0.138	-0.293	-0.283	-0.014	-0.051	-0.334	0.169	0.155
Acp1	-0.369	-0.06	0.02	0.103	0.12	0.309	0.083	-0.489	-0.18	-0.1	-0.017
Cst6	0.932	0.884	0.675	0.535	0.744	-0.048	-0.14	0.188	0.14	-0.069	-0.209
Trp73	0.415	0.568	0.388	0.457	0.291	0.153	0.069	0.123	0.276	0.096	0.165
Sgol2	1.091	1.918	1.492	2.044	2.246	0.827	0.551	-1.156	-0.329	-0.754	-0.203
Fam162a	0.242	0.688	0.656	0.685	0.906	0.445	0.029	-0.664	-0.218	-0.25	-0.221
Ccdc109b	1.665	1.494	1.201	1.44	1.32	-0.171	0.239	0.345	0.174	-0.119	0.12
Hspb11	-0.584	-0.768	-0.673	-0.805	-0.464	-0.185	-0.133	-0.12	-0.304	-0.209	-0.341
Arl3	0.075	0.058	0.262	0.309	0.341	-0.016	0.048	-0.266	-0.282	-0.079	-0.031
Cisd3	0.373	0.635	0.547	0.512	0.949	0.261	-0.035	-0.576	-0.314	-0.402	-0.437
Stard3nl	1.131	0.886	0.798	0.639	0.769	-0.245	-0.159	0.362	0.117	0.029	-0.13
Gyg	0.275	0.676	0.284	0.588	0.468	0.401	0.304	-0.194	0.208	-0.184	0.12
Ptgfrn	0.8	0.359	0.851	0.788	0.789	-0.441	-0.062	0.012	-0.43	0.062	-0.001
Ptplb	0.079	-0.109	-0.109	-0.317	-0.037	-0.188	-0.208	0.116	-0.072	-0.071	-0.279
E2f8	2.598	3.958	2.977	4.208	4.399	1.36	1.231	-1.801	-0.442	-1.423	-0.192
Tnfrsf8	0.826	1.646	1.76	2.012	2.325	0.82	0.251	-1.499	-0.679	-0.565	-0.314
Pafah1b3	0.799	0.684	0.591	1.159	1.008	-0.116	0.568	-0.209	-0.325	-0.418	0.15
Nebl	2.191	0.758	1.482	1	0.681	-1.433	-0.481	1.511	0.078	0.801	0.32
Gfra2	2.683	1.858	0.81	1.094	1.398	-0.825	0.285	1.284	0.46	-0.589	-0.304
Cdc42ep4	0.805	0.518	0.442	0.406	0.242	-0.287	-0.036	0.563	0.277	0.2	0.165
Kif2c	1.663	2.395	2.214	3.299	3.51	0.732	1.084	-1.847	-1.114	-1.295	-0.211
Ntf5	0.425	0.768	0.641	0.649	0.737	0.343	0.008	-0.312	0.031	-0.095	-0.088
Asf1b	1.025	2.293	1.675	2.583	2.457	1.268	0.908	-1.431	-0.164	-0.782	0.126
Commd10	-0.06	0.102	0.159	0.095	0.223	0.161	-0.064	-0.283	-0.122	-0.064	-0.128
Kif18b	1.831	3.171	2.184	3.59	3.498	1.34	1.406	-1.667	-0.327	-1.314	0.092
Cyp11a1	0.562	0.686	0.267	0.272	0.422	0.124	0.006	0.14	0.264	-0.155	-0.15
Cyp51	-0.609	-0.835	-0.247	-0.24	0.322	-0.226	0.008	-0.932	-1.157	-0.57	-0.562
Lclat1	0.331	-0.099	0.667	0.289	0.638	-0.43	-0.379	-0.307	-0.736	0.03	-0.349
Nicn1	-0.216	-0.795	-0.913	-0.865	-0.954	-0.579	0.048	0.738	0.159	0.041	0.089
Rgs18	0.073	0.044	-0.019	-0.007	0.133	-0.029	0.011	-0.061	-0.089	-0.152	-0.141
Vdac1	0.014	-0.085	0.078	0.352	0.419	-0.099	0.274	-0.405	-0.504	-0.341	-0.067
Smc2	0.824	1.691	1.256	1.713	1.773	0.867	0.457	-0.949	-0.082	-0.517	-0.06
Prim1	0.487	1.141	0.7	1.409	1.368	0.654	0.709	-0.881	-0.227	-0.668	0.04
Kif22	1.611	2.656	1.863	2.797	3.055	1.045	0.934	-1.444	-0.4	-1.192	-0.258
Rrm1	0.762	1.496	1.286	1.994	1.924	0.733	0.708	-1.162	-0.429	-0.638	0.07
Eif2a	-0.15	-0.225	-0.228	0.011	-0.056	-0.075	0.239	-0.094	-0.169	-0.173	0.067
Stil	1.782	3.201	2.184	2.98	3.046	1.419	0.796	-1.263	0.155	-0.862	-0.066
Upp1	-0.071	-0.133	0.292	0.351	0.192	-0.062	0.058	-0.263	-0.325	0.101	0.159
Cenpf	2.316	3.65	2.918	3.909	4.034	1.334	0.991	-1.718	-0.384	-1.116	-0.125
Mlf1	2.101	2.579	1.537	1.833	1.612	0.477	0.296	0.49	0.967	-0.075	0.221
Cd68	-0.681	0.181	-0.37	-0.422	0.169	0.862	-0.051	-0.85	0.012	-0.54	-0.591
Obfc1	-0.666	-0.377	-0.584	-0.541	-0.524	0.29	0.043	-0.142	0.148	-0.06	-0.017
Gins2	0.931	1.761	1.427	2.504	2.526	0.831	1.077	-1.596	-0.765	-1.099	-0.022
Ckap2	1.865	3.52	2.87	3.488	4	1.655	0.618	-2.135	-0.48	-1.129	-0.512
Rcn1	-0.942	-0.43	-1.119	-0.754	-0.677	0.512	0.365	-0.265	0.247	-0.443	-0.078
Tmem14a	0.338	0.271	0.084	0.388	0.857	-0.068	0.304	-0.519	-0.586	-0.773	-0.469
Acn9	-0.333	-0.415	-0.524	-0.256	-0.224	-0.081	0.269	-0.11	-0.191	-0.301	-0.032
Psrc1	0.789	0.864	0.277	1.128	0.649	0.074	0.85	0.14	0.215	-0.372	0.478
Dctpp1	0.817	1.832	1.169	2.021	2.187	1.015	0.852	-1.371	-0.356	-1.018	-0.166
Ept1	-0.024	-0.278	-0.257	-0.026	-0.099	-0.254	0.231	0.075	-0.179	-0.158	0.073
Hilpda	0.445	0.819	-0.038	0.208	0.114	0.375	0.246	0.331	0.706	-0.152	0.094
Lrr1	3.255	4.311	3.705	4.274	4.761	1.055	0.569	-1.506	-0.451	-1.057	-0.487
Atpif1	1.779	1.375	1.413	1.434	1.591	-0.404	0.021	0.188	-0.216	-0.178	-0.157
Eea1	2.897	3.504	3.562	3.214	3.33	0.607	-0.348	-0.433	0.175	0.232	-0.116
Hsd17b10	0.203	-0.007	0.085	0.035	0.103	-0.21	-0.05	0.099	-0.111	-0.018	-0.068
Gatm	0.521	0.779	0.473	1.636	1.007	0.257	1.163	-0.486	-0.229	-0.534	0.629
Herc6	-0.183	-0.424	-0.062	-0.118	-0.122	-0.241	-0.056	-0.061	-0.302	0.06	0.004
Ak1	0.467	0.512	0.045	0.252	0.238	0.045	0.208	0.229	0.274	-0.193	0.014
Mcee	0.286	0.298	0.03	0.044	0.333	0.012	0.013	-0.047	-0.035	-0.303	-0.289
Fars2	0.522	0.238	0.347	0.319	0.513	-0.284	-0.028	0.009	-0.275	-0.166	-0.195
Vav2	0.511	0.48	0.373	0.285	0.847	-0.031	-0.089	-0.336	-0.367	-0.474	-0.563
Eif4ebp1	0.545	1.398	0.083	0.899	0.3	0.853	0.816	0.246	1.098	-0.217	0.599
Asph	0.905	0.389	0.498	0.588	0.45	-0.516	0.091	0.454	-0.062	0.047	0.138
Slfn10-ps	-0.288	-0.221	-0.302	0.11	-0.242	0.067	0.412	-0.046	0.021	-0.06	0.351
Tnfsf13b	0.266	0.588	1.059	1.073	1.889	0.322	0.014	-1.624	-1.301	-0.83	-0.816
Plk4	1.196	1.664	1.256	1.737	1.86	0.468	0.482	-0.664	-0.196	-0.604	-0.122
Cenpw	1.291	1.961	1.12	2.181	2.533	0.669	1.062	-1.241	-0.572	-1.413	-0.351
Ier3	3.284	4.226	1.789	2.94	2.829	0.942	1.151	0.455	1.397	-1.04	0.11
Lig1	1.16	1.697	1.54	2.232	2.149	0.537	0.692	-0.988	-0.452	-0.609	0.083
Pfkp	0.954	1.175	0.6	0.949	1.047	0.221	0.349	-0.093	0.129	-0.447	-0.098
Arl6	0.521	0.172	0.236	0.237	0.727	-0.35	0.001	-0.206	-0.556	-0.491	-0.491
Fbxo2	0.401	0.87	0.152	-0.007	-0.026	0.469	-0.16	0.427	0.896	0.178	0.019
Atxn10	0.047	0.113	0.233	0.07	0.201	0.066	-0.163	-0.153	-0.087	0.032	-0.13
Cenpl	0.813	1.199	0.729	1.261	1.398	0.386	0.532	-0.585	-0.199	-0.669	-0.136
Stk32c	1.038	3.028	0.624	1.453	0.943	1.991	0.829	0.095	2.085	-0.319	0.51
Pgpep1	0.172	0.045	0.239	0.162	0.298	-0.127	-0.078	-0.126	-0.253	-0.059	-0.137
Dapk2	0.496	2.862	0.4	1.119	1.385	2.366	0.719	-0.889	1.477	-0.985	-0.266
Sirt5	0.202	-0.583	-0.191	-0.464	-0.177	-0.785	-0.273	0.379	-0.405	-0.013	-0.287
Ece1	-0.238	0.453	0.78	0.578	0.939	0.691	-0.202	-1.177	-0.486	-0.159	-0.362
Adssl1	0.907	0.546	0.54	0.765	0.43	-0.362	0.226	0.477	0.116	0.11	0.335
Fbxo30	1.009	0.333	-0.302	-0.557	0.024	-0.677	-0.254	0.986	0.309	-0.326	-0.581
Dgkz	-0.372	-0.343	0.17	0.108	0	0.029	-0.062	-0.372	-0.343	0.17	0.108
Mtfr2	-0.173	0.909	0.411	0.533	1.419	1.082	0.122	-1.592	-0.51	-1.009	-0.886
H2-DMa	-0.111	0.558	0.189	0.919	0.335	0.669	0.73	-0.446	0.223	-0.145	0.584
Impa2	1.508	2.086	1.146	1.859	1.732	0.578	0.713	-0.224	0.354	-0.586	0.127
Camk4	-0.129	-0.143	-0.056	-0.171	-0.096	-0.015	-0.115	-0.033	-0.048	0.039	-0.076
Mis18bp1	1.484	2.664	1.863	2.834	3.061	1.179	0.971	-1.577	-0.397	-1.198	-0.227
Pi4k2b	0.614	0.067	-0.405	-0.295	-0.28	-0.547	0.11	0.894	0.347	-0.125	-0.015
Mt1	1.876	3.101	0.673	2.109	1.7	1.224	1.435	0.176	1.401	-1.027	0.409
Tmem237	0.927	0.912	0.595	0.637	0.677	-0.016	0.042	0.25	0.234	-0.082	-0.041
Ryr1	0.004	0.113	0.329	-0.005	-0.07	0.109	-0.334	0.075	0.184	0.399	0.065
Ptcd2	-0.814	-0.899	-0.578	-0.409	-0.447	-0.085	0.17	-0.367	-0.452	-0.131	0.039
Racgap1	1.96	2.915	2.261	3.192	2.821	0.955	0.931	-0.862	0.094	-0.56	0.371
Prf1	-3.067	-3.214	-3.392	-3.223	-3.255	-0.147	0.17	0.188	0.041	-0.138	0.032
Tnfsf8	-0.496	1.179	1.067	1.401	0.746	1.675	0.334	-1.241	0.433	0.322	0.655
Itgb3bp	-0.131	-0.504	-0.107	0.103	-0.091	-0.372	0.21	-0.04	-0.413	-0.016	0.194
Tmem218	0.574	0.782	0.096	0.256	0.571	0.208	0.16	0.003	0.211	-0.475	-0.315
Insl6	-0.833	0.334	-0.561	-0.248	-0.547	1.167	0.313	-0.287	0.88	-0.015	0.298
Ero1l	1.479	1.967	0.979	1.098	1.119	0.488	0.119	0.36	0.848	-0.139	-0.02
Golt1b	0.089	0.487	0.036	0.331	0.34	0.399	0.295	-0.251	0.147	-0.304	-0.009
Taf1d	0.12	-0.002	0.421	0.098	0.135	-0.123	-0.322	-0.014	-0.137	0.286	-0.036
Samsn1	1.67	1.779	1.437	1.469	1.295	0.109	0.032	0.375	0.484	0.142	0.174
Ccnd2	-0.707	-0.121	-0.199	-0.208	-0.732	0.586	-0.009	0.025	0.611	0.533	0.524
Enah	0.619	1.699	0.541	1.033	0.278	1.08	0.491	0.341	1.421	0.264	0.755
Tubb5	-0.955	-0.49	-0.688	-0.07	-0.206	0.465	0.618	-0.749	-0.284	-0.482	0.135
Msto1	0.293	-0.09	0.27	0.539	0.778	-0.382	0.269	-0.485	-0.868	-0.508	-0.239
Dlgap5	0.853	1.869	1.194	2.147	2.326	1.016	0.953	-1.473	-0.457	-1.132	-0.18
Fads2	-0.106	0.116	0.29	0.161	1.944	0.222	-0.129	-2.051	-1.829	-1.655	-1.783
Fam132a	0.258	0.857	0.146	0.451	0.333	0.6	0.305	-0.076	0.524	-0.188	0.117
Ikbip	0.186	0.194	0.159	0.52	0.572	0.008	0.361	-0.386	-0.378	-0.413	-0.052
Commd3	-0.108	0.178	0.176	0.23	0.32	0.286	0.054	-0.428	-0.141	-0.143	-0.09
Ube2t	0.783	2.17	1.06	1.743	1.735	1.386	0.683	-0.951	0.435	-0.675	0.008
Pgap2	-0.203	-0.39	-0.202	-0.127	-0.105	-0.187	0.075	-0.098	-0.285	-0.097	-0.022
Gid4	-0.66	-0.761	-0.756	-0.578	-0.586	-0.1	0.178	-0.075	-0.175	-0.17	0.007
Slc16a3	0.486	1.636	0.379	0.872	0.817	1.15	0.493	-0.331	0.819	-0.439	0.055
Prim2	0.061	0.59	0.517	0.98	1.072	0.529	0.462	-1.011	-0.482	-0.555	-0.093
Gtf2e2	0.225	0.014	0.071	-0.059	0.325	-0.211	-0.13	-0.1	-0.311	-0.254	-0.384
Slc29a1	0.103	0.039	0.167	0.373	0.552	-0.064	0.206	-0.449	-0.513	-0.385	-0.179
Supt3	-0.398	0.082	0.006	0.071	0.703	0.48	0.066	-1.101	-0.621	-0.698	-0.632
Slc7a7	-0.334	-0.454	0.272	-0.035	-0.088	-0.121	-0.307	-0.245	-0.366	0.36	0.053
Pdgfc	-0.054	-0.181	-0.018	-0.093	-0.197	-0.127	-0.074	0.143	0.016	0.179	0.104
Ubash3b	0.738	0.051	0.211	-0.056	-0.032	-0.687	-0.267	0.77	0.083	0.243	-0.024
Repin1	0.233	0.677	0.234	0.653	0.516	0.444	0.419	-0.283	0.161	-0.282	0.137
Kif18a	1.53	2.203	1.611	2.262	2.39	0.672	0.651	-0.86	-0.188	-0.779	-0.128
Slc2a3	0.55	0.92	-0.326	0.198	0.118	0.37	0.524	0.431	0.801	-0.445	0.08
Gja1	0.005	2.456	-0.127	1.759	-0.048	2.451	1.887	0.053	2.503	-0.08	1.807
Clvs1	0.047	0.024	-0.087	-0.186	-0.205	-0.023	-0.099	0.252	0.229	0.118	0.02
Immp1l	0.065	-0.047	0.278	0.056	0.347	-0.111	-0.222	-0.282	-0.394	-0.069	-0.291
Fuca2	0.834	0.923	0.659	0.833	1.046	0.089	0.174	-0.213	-0.123	-0.387	-0.213
Zdhhc2	4.693	4.353	4.445	4.368	4.5	-0.34	-0.077	0.192	-0.148	-0.055	-0.133
Rabep1	-0.035	-0.067	0.207	-0.154	-0.091	-0.032	-0.361	0.056	0.024	0.298	-0.063
Mastl	0.557	1.914	0.925	1.844	1.861	1.357	0.919	-1.304	0.053	-0.936	-0.017
Hibadh	-0.218	-0.351	-0.111	-0.188	-0.089	-0.134	-0.077	-0.129	-0.263	-0.022	-0.099
Ptprk	0.097	0.197	0.41	0.135	0.359	0.1	-0.275	-0.263	-0.162	0.051	-0.224
Man1a	-0.527	-0.336	-0.616	-0.511	-0.797	0.19	0.105	0.271	0.461	0.181	0.286
Itpr1	0.754	0.629	0.601	0.382	0.611	-0.125	-0.218	0.143	0.018	-0.01	-0.228
Ppp1r7	-0.146	-0.089	-0.017	0.116	0.113	0.056	0.132	-0.259	-0.202	-0.13	0.002
Hgf	0.022	0.262	0.09	0.063	0.214	0.24	-0.027	-0.192	0.047	-0.125	-0.151
Slc12a4	0.02	0.365	-0.175	0.261	0.136	0.346	0.436	-0.116	0.23	-0.311	0.125
Prkra	0.236	0.206	0.194	0.182	0.681	-0.03	-0.012	-0.445	-0.475	-0.487	-0.499
Ccdc90b	-0.339	-1.187	-0.464	-0.65	-0.536	-0.848	-0.186	0.197	-0.651	0.072	-0.114
Slc2a1	-0.327	0.322	-0.51	-0.044	-0.107	0.648	0.466	-0.219	0.429	-0.402	0.063
Ell2	2.234	2.405	2.121	2.061	1.972	0.17	-0.06	0.263	0.433	0.149	0.089
Fdft1	-0.069	-0.177	-0.313	0.187	0.247	-0.108	0.499	-0.316	-0.424	-0.56	-0.06
Mthfd2	-0.492	0.264	-0.135	0.077	0.452	0.756	0.212	-0.944	-0.187	-0.587	-0.374
Pdk3	0.195	0.728	0.806	0.978	1.226	0.533	0.172	-1.031	-0.498	-0.42	-0.248
Zdhhc9	-0.407	-0.392	-0.694	-0.593	-0.669	0.015	0.101	0.262	0.276	-0.026	0.076
Stradb	0.17	0.002	0.176	-0.113	0.078	-0.168	-0.289	0.092	-0.076	0.099	-0.191
Ehd4	1.831	1.292	0.647	0.868	0.781	-0.539	0.221	1.05	0.51	-0.134	0.087
Mki67	3.913	5.385	4.474	5.271	5.387	1.472	0.797	-1.473	-0.001	-0.913	-0.116
Mvd	-1.127	-1.27	-0.972	-0.343	-0.27	-0.144	0.629	-0.857	-1	-0.702	-0.073
Ehd1	0.886	1.842	0.759	1.199	1.027	0.956	0.44	-0.141	0.814	-0.268	0.172
Jazf1	0.661	1.045	0.516	0.704	0.515	0.384	0.188	0.146	0.53	0.001	0.189
Eps15	-0.449	-0.757	-0.42	-0.596	-0.662	-0.308	-0.175	0.213	-0.095	0.242	0.066
Serpinb6a	0.825	0.727	0.165	0.352	-0.133	-0.098	0.186	0.958	0.86	0.298	0.484
Coq10b	0.375	0.129	0.22	-0.279	-0.047	-0.246	-0.499	0.422	0.176	0.267	-0.232
Spink2	0.093	-0.003	0.099	0.046	0.072	-0.096	-0.053	0.021	-0.075	0.027	-0.026
Pfkl	0.106	0.931	0.097	0.522	0.802	0.825	0.425	-0.696	0.129	-0.705	-0.28
Pdk2	-0.848	-0.916	-0.794	-0.829	-1.041	-0.068	-0.035	0.193	0.125	0.247	0.212
Stx11	1.609	2.656	2.201	2.28	2.29	1.047	0.08	-0.681	0.366	-0.089	-0.01
Slc25a30	-0.193	-0.425	-0.488	-0.285	-0.512	-0.232	0.204	0.319	0.087	0.023	0.227
Mre11a	0.043	0.103	0.079	0.389	0.313	0.06	0.31	-0.269	-0.21	-0.233	0.076
Gadd45g	0.505	2.598	1.3	1.879	1.582	2.092	0.579	-1.077	1.015	-0.282	0.297
Fam64a	0.665	1.091	0.311	1.234	1.204	0.426	0.923	-0.539	-0.113	-0.893	0.031
A430093F15Rik	1.065	1.804	1.6	1.874	1.594	0.739	0.274	-0.529	0.21	0.006	0.281
Chrnb1	-0.087	-0.028	-0.15	-0.301	-0.509	0.059	-0.151	0.422	0.481	0.359	0.208
Bach2	-1.776	-1.148	-2.153	-1.721	-2.394	0.627	0.432	0.618	1.246	0.24	0.672
Tspan5	0.248	1.299	0.762	0.866	0.748	1.051	0.104	-0.5	0.551	0.014	0.118
Lmna	2.228	1.09	0.575	0.311	-0.136	-1.138	-0.264	2.364	1.226	0.711	0.447
Pkp4	-1.146	-0.812	-0.827	-0.581	-0.366	0.334	0.246	-0.78	-0.446	-0.461	-0.215
Cox7a1	0.407	1.606	0.965	1.436	1.435	1.199	0.471	-1.028	0.171	-0.47	0.001
Ptgr2	0.213	0.081	0.212	0.226	0.503	-0.133	0.014	-0.29	-0.422	-0.291	-0.277
Ddt	-1.111	-0.531	-0.423	0.176	0.358	0.581	0.599	-1.469	-0.889	-0.781	-0.182
Bcs1l	-0.417	-0.739	-0.453	-0.283	-0.319	-0.322	0.171	-0.098	-0.42	-0.134	0.036
Klrk1	2.932	1.09	0.484	0.526	0.096	-1.842	0.042	2.836	0.995	0.389	0.43
Gas2	0.333	0.805	0.384	0.549	0.396	0.472	0.165	-0.063	0.409	-0.012	0.152
Gla	-0.441	-0.222	-0.092	0.048	0.002	0.219	0.14	-0.442	-0.224	-0.093	0.047
Idh1	0.874	-0.06	-0.102	0.235	0.568	-0.934	0.338	0.306	-0.628	-0.671	-0.333
Gins1	1.505	2.103	1.797	2.845	3.015	0.598	1.048	-1.511	-0.913	-1.219	-0.171
Hsdl2	0.067	-0.267	-0.321	-0.317	-0.276	-0.334	0.004	0.343	0.008	-0.045	-0.041
Hddc3	-0.742	-0.103	-0.255	0.084	0.145	0.639	0.34	-0.887	-0.248	-0.4	-0.06
Sh3rf1	0.339	0.24	0.96	0.857	1.111	-0.099	-0.103	-0.772	-0.871	-0.151	-0.253
Il13	5.795	6.843	4.331	5.851	5.696	1.049	1.52	0.098	1.147	-1.365	0.155
Wnt10b	0.311	0.258	0.139	0.421	-0.025	-0.053	0.282	0.336	0.283	0.165	0.447
Lima1	0.136	-0.071	-0.108	-0.027	-0.056	-0.207	0.081	0.192	-0.015	-0.052	0.029
1110001J03Rik	-0.252	-0.138	-0.351	0.122	-0.021	0.114	0.473	-0.231	-0.117	-0.331	0.143
Ccdc91	-0.343	-0.952	-0.273	-0.367	-0.109	-0.609	-0.094	-0.235	-0.844	-0.164	-0.259
0610010F05Rik	0.522	0.43	-0.101	-0.09	0.582	-0.091	0.011	-0.06	-0.152	-0.683	-0.672
Lamp2	0.564	1.082	0.798	0.969	1.205	0.518	0.172	-0.642	-0.124	-0.408	-0.236
Nmrk1	0.183	0.301	-0.259	-0.177	0.018	0.118	0.082	0.165	0.283	-0.277	-0.195
Sap30	3.617	3.296	3.071	3.174	3.166	-0.321	0.103	0.451	0.13	-0.095	0.008
Cdca2	1.735	2.782	1.776	2.708	2.903	1.046	0.933	-1.168	-0.122	-1.128	-0.195
Marcksl1	0.162	0.191	1.054	0.616	0.671	0.028	-0.438	-0.508	-0.48	0.383	-0.055
Pxmp2	1.376	1.185	1.011	1.114	1.556	-0.192	0.103	-0.18	-0.372	-0.545	-0.442
Ttc9c	-0.302	0.273	0.163	0.299	0.522	0.576	0.136	-0.824	-0.248	-0.358	-0.223
Cryz	-0.152	0.056	0.015	-0.002	-0.035	0.208	-0.017	-0.117	0.091	0.05	0.033
Bloc1s2	0.321	0.427	0.576	0.635	0.881	0.106	0.06	-0.56	-0.454	-0.305	-0.245
Alg6	0.521	0.319	0.791	0.807	0.892	-0.202	0.016	-0.372	-0.573	-0.102	-0.086
St13	-0.003	0.088	0.238	0.252	0.201	0.092	0.013	-0.204	-0.112	0.037	0.051
Rtkn	0.38	0.171	0.227	0.041	0.069	-0.209	-0.186	0.311	0.102	0.158	-0.028
Tmem2	0.296	1.421	0.738	1.06	0.538	1.125	0.322	-0.242	0.883	0.2	0.522
l7Rn6	0.283	0.466	0.146	0.316	0.471	0.183	0.171	-0.187	-0.004	-0.325	-0.154
Slc10a6	-0.109	-0.377	-0.076	-0.291	-0.173	-0.267	-0.215	0.063	-0.204	0.097	-0.118
Ifng	1.858	7.013	0.928	5.258	1.476	5.155	4.329	0.381	5.536	-0.548	3.781
Apool	0.396	0.78	0.468	0.492	0.548	0.384	0.024	-0.152	0.233	-0.079	-0.056
Ahnak	2.949	2.528	1.835	1.79	1.247	-0.422	-0.045	1.702	1.281	0.587	0.542
Vat1	0.908	0.115	-0.196	-0.26	-0.324	-0.793	-0.064	1.232	0.439	0.127	0.064
Serhl	-0.089	0.11	0.138	0.379	0.414	0.199	0.241	-0.503	-0.303	-0.276	-0.035
Clybl	-1.156	-1.691	-1.128	-1.377	-1.165	-0.535	-0.25	0.009	-0.526	0.037	-0.213
Gpsm2	-0.405	0.06	-0.111	0.229	0.432	0.465	0.34	-0.837	-0.372	-0.542	-0.202
Gng11	0.149	0.22	0.051	0.161	0.475	0.07	0.11	-0.326	-0.256	-0.424	-0.314
Mmd	-0.437	1.204	0.547	0.245	0.274	1.641	-0.303	-0.711	0.93	0.273	-0.029
2310009B15Rik	0.133	0.585	0.08	0.453	0.677	0.452	0.374	-0.544	-0.091	-0.597	-0.223
Alcam	1.305	2.269	1.785	2.114	2.151	0.964	0.329	-0.846	0.118	-0.367	-0.037
Hmgb3	-0.043	-0.381	-0.016	-0.207	-0.307	-0.338	-0.191	0.265	-0.074	0.291	0.1
Pttg1	1.188	1.464	1.238	1.716	1.792	0.276	0.478	-0.604	-0.328	-0.555	-0.077
Sdccag8	0.208	0.302	0	0.134	0.112	0.095	0.133	0.096	0.191	-0.111	0.022
Dcxr	0.568	1.192	1.168	0.897	1.124	0.625	-0.271	-0.556	0.068	0.044	-0.227
1500012F01Rik	0.639	0.792	0.538	0.656	0.902	0.153	0.118	-0.262	-0.11	-0.364	-0.246
Arhgef10	0.009	0.555	-0.057	0.287	-0.194	0.546	0.344	0.203	0.749	0.138	0.481
Hspa4l	0.602	0.856	0.67	0.806	1.093	0.255	0.136	-0.492	-0.237	-0.423	-0.287
Ergic1	0.337	-0.116	0.429	0.531	0.674	-0.453	0.103	-0.338	-0.791	-0.246	-0.143
Tmem126a	-0.12	-0.264	0.114	-0.094	0.054	-0.144	-0.208	-0.174	-0.318	0.06	-0.148
Lcmt1	0.466	-0.097	0.023	0.144	0.507	-0.563	0.121	-0.041	-0.604	-0.484	-0.363
Gyk	0.758	0.333	0.785	0.535	1.246	-0.425	-0.25	-0.488	-0.913	-0.462	-0.711
Arl14ep	0.045	0.477	0.232	0.021	0.209	0.432	-0.212	-0.164	0.268	0.023	-0.188
Decr1	0.529	-0.113	0.477	0.488	0.493	-0.642	0.011	0.036	-0.606	-0.016	-0.005
Mrpl45	-0.045	-0.158	0.162	0.356	0.59	-0.113	0.194	-0.635	-0.748	-0.429	-0.235
Mcm7	0.141	0.749	0.673	1.159	1.165	0.608	0.486	-1.025	-0.417	-0.493	-0.007
Anapc15	-0.258	0.429	0.113	0.482	0.617	0.687	0.369	-0.876	-0.189	-0.504	-0.136
Fabp12	0.238	1.07	0.406	1.439	0.294	0.832	1.033	-0.056	0.776	0.112	1.145
Snrnp25	1.064	0.887	1.065	1.088	1.18	-0.177	0.023	-0.116	-0.293	-0.115	-0.092
Fancd2	0.446	1.397	1.027	1.81	1.577	0.951	0.783	-1.131	-0.18	-0.55	0.233
Ptger3	0.077	-0.073	-0.321	-0.084	-0.374	-0.15	0.237	0.452	0.302	0.053	0.29
Eva1b	0.232	0.484	0.332	0.301	0.459	0.252	-0.031	-0.227	0.025	-0.127	-0.158
Pycard	-0.451	-0.455	-0.084	0.144	0.291	-0.004	0.228	-0.742	-0.746	-0.375	-0.147
Irf8	0.321	2.756	0.199	1.315	0.075	2.435	1.115	0.246	2.681	0.125	1.24
Mad2l1	0.893	1.457	1.075	1.679	1.706	0.564	0.603	-0.814	-0.249	-0.631	-0.028
Trappc6a	0.378	0.481	0.257	0.716	1.131	0.103	0.46	-0.753	-0.65	-0.874	-0.415
Tk1	0.209	1.138	0.92	2.009	1.803	0.929	1.089	-1.594	-0.665	-0.883	0.206
Fam63a	0.587	-0.047	-0.019	-0.036	-0.049	-0.634	-0.017	0.637	0.003	0.03	0.014
Dopey2	0.118	0.409	-0.112	-0.008	-0.163	0.292	0.104	0.281	0.573	0.051	0.155
Lman1	0.451	0.864	0.595	0.708	0.891	0.413	0.113	-0.44	-0.027	-0.296	-0.183
Hip1r	1.134	1.762	0.751	1.181	0.891	0.628	0.43	0.242	0.87	-0.14	0.29
Smim3	0.38	2.024	0.494	1.007	0.914	1.644	0.513	-0.534	1.11	-0.421	0.093
Tmem43	-0.128	-0.099	-0.516	-0.231	-0.081	0.029	0.285	-0.047	-0.018	-0.435	-0.15
Kctd11	0.376	0.449	-0.12	0.253	0.069	0.073	0.374	0.307	0.38	-0.189	0.184
Col18a1	-0.304	0.035	0.039	-0.272	-0.444	0.339	-0.31	0.14	0.479	0.482	0.172
Sat1	-0.316	-0.562	-0.446	-0.779	-0.738	-0.246	-0.333	0.422	0.176	0.292	-0.041
Ica1	0.16	0.347	0.158	0.245	0.29	0.186	0.087	-0.129	0.057	-0.132	-0.045
Ttc3	-0.361	-0.56	-0.008	-0.176	-0.524	-0.199	-0.168	0.162	-0.037	0.515	0.347
Pparg	6.462	5.513	4.892	4.667	4.476	-0.949	-0.225	1.987	1.038	0.416	0.191
Mpp6	0.132	0.083	0.164	0.153	0.265	-0.049	-0.011	-0.133	-0.182	-0.101	-0.112
Slc25a17	0.14	-0.058	-0.005	0.001	0.088	-0.198	0.006	0.052	-0.146	-0.093	-0.087
Fam98c	0.267	0.371	0.53	0.129	0.237	0.103	-0.401	0.031	0.134	0.293	-0.107
Myo10	-3.339	-3.029	-3.38	-3.228	-2.961	0.31	0.152	-0.378	-0.068	-0.419	-0.267
Lrrfip2	0.916	0.96	0.715	0.688	0.682	0.044	-0.027	0.235	0.279	0.034	0.006
Mrps25	-0.076	-0.309	-0.146	0.026	0.055	-0.233	0.172	-0.131	-0.364	-0.201	-0.029
Mthfd1l	-0.411	-0.034	-0.161	-0.142	-0.022	0.378	0.019	-0.39	-0.012	-0.139	-0.12
Desi1	-0.093	-0.001	0.128	0.404	0.227	0.092	0.276	-0.32	-0.228	-0.099	0.177
Sertad1	-0.434	-0.159	-0.407	-0.532	-0.163	0.275	-0.124	-0.271	0.004	-0.244	-0.368
Cyb561	0.127	0.452	0.391	0.153	0.137	0.324	-0.239	-0.01	0.315	0.254	0.016
Rilpl2	0.858	1.492	1.786	1.965	2.305	0.634	0.179	-1.447	-0.813	-0.519	-0.34
Lix1l	0.317	0.531	0.363	0.623	1.02	0.215	0.26	-0.703	-0.488	-0.656	-0.397
Ywhag	-0.308	-0.175	-0.186	-0.016	0.222	0.132	0.17	-0.529	-0.397	-0.408	-0.238
Actn1	-2.869	-5.227	-2.722	-3.127	-2.109	-2.359	-0.405	-0.76	-3.118	-0.613	-1.018
Ptdss2	0.093	-0.101	-0.331	0.046	-0.039	-0.194	0.377	0.133	-0.061	-0.292	0.085
Camk2d	0.093	-0.542	0.232	-0.008	-0.079	-0.635	-0.24	0.172	-0.463	0.311	0.071
Tmem159	1.165	1.349	0.023	0.381	0.216	0.184	0.358	0.949	1.133	-0.193	0.165
Gzmc	0.061	0.997	-0.545	0.087	0.349	0.935	0.633	-0.287	0.648	-0.894	-0.262
Ddx11	-0.025	0.078	-0.013	0.067	-0.086	0.102	0.079	0.062	0.164	0.074	0.153
Nqo2	1.775	0.089	0.158	-0.115	0.21	-1.686	-0.273	1.565	-0.121	-0.052	-0.325
Abtb2	-0.478	-0.285	0.244	0.241	0.337	0.193	-0.003	-0.814	-0.621	-0.093	-0.096
Ndrg4	0.014	0.077	0.202	0.147	-0.124	0.063	-0.055	0.138	0.201	0.327	0.271
Timm8b	-0.027	0.024	0.271	0.581	0.583	0.051	0.309	-0.61	-0.559	-0.311	-0.002
Coro2a	1.152	0.692	0.238	0.423	0.336	-0.459	0.185	0.815	0.356	-0.098	0.087
Tnpo2	-0.264	-0.353	-0.054	0.051	0.248	-0.088	0.105	-0.513	-0.601	-0.302	-0.197
Btf3l4	-0.771	-0.426	-0.198	-0.24	-0.007	0.345	-0.042	-0.764	-0.419	-0.192	-0.233
A130010J15Rik	1.447	1.29	0.417	0.211	0.4	-0.157	-0.206	1.047	0.89	0.017	-0.189
Apitd1	0.685	0.617	0.79	1.237	1.281	-0.069	0.447	-0.595	-0.664	-0.491	-0.044
Mid2	2.236	2.519	2.184	2.819	1.966	0.283	0.635	0.27	0.553	0.218	0.854
Cenpn	-0.038	1.452	1.036	1.547	1.725	1.49	0.511	-1.763	-0.273	-0.69	-0.179
Megf11	-0.139	-0.045	-0.318	-0.382	-0.551	0.094	-0.064	0.412	0.506	0.233	0.169
Ifih1	-0.632	-0.68	0.629	0.596	1.131	-0.048	-0.033	-1.763	-1.811	-0.502	-0.535
Bet1	0.622	1.049	0.458	0.464	0.698	0.427	0.006	-0.077	0.35	-0.24	-0.234
Farsb	-0.815	-0.8	-0.39	-0.277	-0.071	0.015	0.113	-0.744	-0.729	-0.319	-0.206
Zfp931	-0.339	-1.087	-0.743	-0.852	-0.944	-0.748	-0.108	0.605	-0.143	0.201	0.093
Spire1	0.735	0.808	0.231	0.581	0.591	0.073	0.35	0.144	0.217	-0.36	-0.01
Orc6	0.245	0.729	0.528	1.124	1.315	0.483	0.596	-1.07	-0.586	-0.787	-0.191
Vps29	0.803	0.676	0.549	0.662	0.769	-0.127	0.114	0.034	-0.093	-0.221	-0.107
Tusc3	0.185	-0.173	-0.133	-0.105	0.031	-0.358	0.028	0.154	-0.204	-0.164	-0.136
Nr4a3	0.237	0.452	0.506	0.061	-0.053	0.215	-0.445	0.289	0.504	0.559	0.114
Gbp3	1.015	2.907	1.19	2.308	1.23	1.892	1.119	-0.215	1.677	-0.04	1.078
Myo5a	0.536	0.442	0.398	0.487	0.69	-0.094	0.089	-0.154	-0.248	-0.292	-0.203
Rnf217	0.145	0.084	0.328	0.096	0.078	-0.061	-0.232	0.067	0.006	0.25	0.018
Ints12	-0.084	0.035	-0.219	-0.078	0.12	0.12	0.142	-0.204	-0.085	-0.339	-0.198
Pnkd	0.024	-0.005	0.169	0.205	0.274	-0.03	0.036	-0.249	-0.279	-0.105	-0.069
Ppap2c	1.366	0.804	0.512	0.589	0.878	-0.562	0.077	0.488	-0.074	-0.366	-0.289
Inhba	0.339	0.414	0.529	0.35	0.241	0.075	-0.179	0.097	0.173	0.288	0.109
Dcaf4	0.06	-0.6	-0.152	-0.063	0.118	-0.661	0.089	-0.058	-0.718	-0.27	-0.181
Ddx6	-0.573	-0.871	-0.45	-0.51	-0.74	-0.298	-0.06	0.167	-0.131	0.29	0.23
Foxm1	1.134	1.924	1.102	2.018	2.273	0.79	0.917	-1.139	-0.349	-1.171	-0.255
Alkbh7	-0.009	-0.273	-0.297	-0.286	0.163	-0.263	0.011	-0.173	-0.436	-0.46	-0.449
Syn1	0.366	0.495	0.154	0.074	0.143	0.129	-0.079	0.223	0.352	0.011	-0.069
Acbd6	-0.06	-0.147	-0.079	0.15	0.18	-0.087	0.229	-0.24	-0.326	-0.259	-0.03
Rgs12	0.211	0.604	0.14	0.417	0.354	0.393	0.278	-0.143	0.25	-0.214	0.063
Gys1	0.112	0.303	-0.157	0.016	0.092	0.191	0.173	0.02	0.211	-0.249	-0.076
Nenf	0.504	1.035	0.584	0.993	1.238	0.531	0.409	-0.734	-0.203	-0.654	-0.245
Fundc2	0.068	0.103	0.428	0.398	0.536	0.035	-0.03	-0.468	-0.433	-0.108	-0.138
Tasp1	0.551	1.279	0.785	0.735	0.101	0.729	-0.05	0.45	1.179	0.684	0.634
Slc16a1	0.12	-0.452	0.112	0.526	1.005	-0.573	0.414	-0.885	-1.457	-0.893	-0.479
Ppp1r9b	1.27	1.287	0.937	0.728	0.843	0.017	-0.209	0.427	0.444	0.095	-0.114
Enpp1	0.172	0.254	-0.249	0.427	-0.284	0.082	0.676	0.456	0.538	0.035	0.71
Ccr7	-1.649	-3.693	-2.073	-1.804	-2.393	-2.044	0.268	0.744	-1.3	0.32	0.589
Ddr1	0.292	0.127	0.086	-0.036	0.257	-0.164	-0.122	0.035	-0.129	-0.17	-0.292
Phlda1	1.599	1.685	1.027	0.95	0.999	0.087	-0.077	0.6	0.686	0.028	-0.049
Tmbim1	0.445	0.642	0.001	0.26	0.284	0.198	0.259	0.161	0.359	-0.283	-0.024
Sord	0.642	0.248	-0.374	0.153	0.727	-0.394	0.527	-0.085	-0.479	-1.101	-0.574
D630039A03Rik	2.216	3.409	1.929	2.903	2.07	1.193	0.973	0.146	1.339	-0.141	0.832
Rps3	-0.177	-0.363	-0.253	-0.181	-0.081	-0.186	0.072	-0.096	-0.282	-0.172	-0.1
Gramd4	-1.338	-1.064	-1.334	-1.265	-0.824	0.274	0.069	-0.514	-0.24	-0.51	-0.441
Glrx3	0.34	0.158	0.309	0.225	0.631	-0.181	-0.084	-0.292	-0.473	-0.322	-0.407
Pole	1.271	2.31	1.839	2.463	2.498	1.039	0.624	-1.227	-0.188	-0.659	-0.035
Ubl7	-0.121	-0.084	-0.004	0.135	0.185	0.037	0.139	-0.305	-0.269	-0.188	-0.05
Tnfrsf18	0.817	1.529	0.404	1.103	0.775	0.712	0.699	0.042	0.754	-0.371	0.328
Etfa	0.002	-0.053	0.197	0.266	0.37	-0.055	0.07	-0.368	-0.423	-0.173	-0.104
Traf1	0.993	0.82	0.62	0.368	0.491	-0.173	-0.252	0.502	0.329	0.128	-0.123
Cd9	-0.488	-0.435	-0.63	-0.633	-0.599	0.053	-0.003	0.111	0.164	-0.031	-0.034
Rbfox1	0.075	0.074	0.105	0.185	0.057	-0.001	0.08	0.018	0.017	0.048	0.128
Rabl5	0.184	-0.05	0.206	0.457	0.664	-0.234	0.251	-0.48	-0.714	-0.459	-0.207
Hipk2	1.343	1.772	1.468	2.47	1.397	0.429	1.002	-0.054	0.375	0.071	1.073
Atl3	0.257	0.03	0.275	0.21	0.219	-0.226	-0.065	0.037	-0.189	0.055	-0.009
Cish	1.788	2.672	1.585	1.978	1.197	0.884	0.393	0.59	1.475	0.387	0.78
Ccdc40	-0.205	0.144	0.114	-0.004	0.101	0.349	-0.118	-0.306	0.043	0.013	-0.105
BC055324	0.432	0.608	0.386	1.071	1.28	0.176	0.686	-0.848	-0.672	-0.895	-0.209
Pfdn1	-0.011	0.24	0.09	0.285	0.406	0.252	0.196	-0.417	-0.166	-0.316	-0.121
Plk2	0.082	-0.708	-0.209	-0.63	-1.24	-0.79	-0.421	1.322	0.531	1.031	0.61
Fas	-0.901	-0.394	-0.865	-0.596	-0.498	0.507	0.269	-0.403	0.104	-0.366	-0.097
Ulbp1	0.331	0.757	0.252	0.229	-0.112	0.426	-0.022	0.443	0.869	0.364	0.341
Polr3k	-0.341	-0.39	-0.27	0.053	0.344	-0.049	0.323	-0.685	-0.734	-0.615	-0.291
Zfand1	-0.036	-0.254	-0.212	-0.231	0.316	-0.218	-0.019	-0.352	-0.57	-0.528	-0.547
Vkorc1l1	-0.095	0.142	0.15	0.375	0.259	0.237	0.225	-0.354	-0.117	-0.109	0.116
Stard10	1.109	0.539	0.833	0.565	1.281	-0.57	-0.268	-0.172	-0.742	-0.448	-0.716
Abhd4	1.086	1.168	1.353	1.587	1.474	0.082	0.234	-0.387	-0.305	-0.12	0.114
Dynlt3	0.762	0.838	1.137	0.899	0.903	0.075	-0.238	-0.14	-0.065	0.234	-0.004
Vapb	0.418	0.108	0.177	0.232	0.275	-0.31	0.056	0.143	-0.167	-0.099	-0.043
Ube2l6	0.719	1.044	0.384	0.831	0.427	0.325	0.447	0.293	0.618	-0.042	0.405
Rps6ka6	0.404	0.273	0.221	-0.093	0.405	-0.13	-0.313	-0.002	-0.132	-0.184	-0.498
Tube1	0.368	0.96	0.276	0.972	1.236	0.591	0.696	-0.867	-0.276	-0.96	-0.264
Asb1	0.366	0.177	-0.061	-0.068	0.263	-0.188	-0.007	0.103	-0.086	-0.325	-0.331
Mbp	0.053	-0.448	-0.089	-0.27	-0.376	-0.5	-0.181	0.429	-0.071	0.287	0.106
Fam229b	0.723	0.433	0.685	0.549	0.827	-0.29	-0.136	-0.104	-0.394	-0.142	-0.278
Shmt1	-0.59	-0.533	-0.089	0.36	0.861	0.056	0.45	-1.451	-1.395	-0.951	-0.501
Dhrs3	1.546	1.792	2.75	2.005	1.785	0.245	-0.744	-0.238	0.007	0.965	0.221
Bad	0.189	-0.054	-0.155	0.218	0.333	-0.243	0.372	-0.145	-0.387	-0.488	-0.116
Rd3	0.133	0.161	-0.16	-0.142	-0.252	0.028	0.017	0.385	0.413	0.092	0.11
Csnk2a1	-0.079	-0.37	0.005	-0.177	-0.174	-0.29	-0.181	0.095	-0.196	0.179	-0.002
Crip2	1.864	0.456	-0.118	0.114	-0.283	-1.407	0.232	2.147	0.739	0.165	0.398
4931406C07Rik	1.198	0.327	0.109	0.34	0.347	-0.871	0.231	0.851	-0.02	-0.238	-0.007
Mphosph6	0.485	0.607	0.438	0.497	0.594	0.122	0.059	-0.108	0.013	-0.156	-0.096
Pmaip1	1.68	2.741	1.211	1.695	1.423	1.062	0.484	0.256	1.318	-0.212	0.272
Mdm2	-0.076	0.096	-0.085	-0.135	-0.289	0.173	-0.05	0.213	0.386	0.204	0.154
Decr2	0.104	0.473	0.27	0.393	0.43	0.37	0.124	-0.327	0.043	-0.161	-0.037
Mov10	-1.234	-0.892	-0.746	-0.337	-0.205	0.342	0.409	-1.029	-0.687	-0.542	-0.132
Gnai3	0.206	0.032	0.086	-0.054	0.019	-0.174	-0.14	0.187	0.013	0.067	-0.073
Ctbp2	-0.333	-0.305	-0.213	-0.461	-0.316	0.028	-0.248	-0.017	0.011	0.103	-0.145
Ccdc28b	0.103	0.124	0.115	0.138	0.645	0.021	0.023	-0.542	-0.521	-0.53	-0.508
Col12a1	0.213	0.222	0.176	0.126	0.171	0.009	-0.051	0.043	0.052	0.006	-0.045
Pcmt1	0.772	0.674	0.533	0.393	0.705	-0.098	-0.14	0.067	-0.031	-0.172	-0.313
Lrrc40	-0.38	-0.193	-0.05	0.103	0.253	0.187	0.153	-0.633	-0.446	-0.304	-0.151
Pradc1	-0.095	-0.013	-0.219	-0.065	0.093	0.083	0.154	-0.188	-0.105	-0.311	-0.157
Dbi	0.16	0.15	0.364	0.381	0.831	-0.01	0.017	-0.671	-0.681	-0.467	-0.45
Tmem242	-0.454	0.067	-0.188	0.149	0.212	0.521	0.337	-0.666	-0.145	-0.4	-0.063
Mapk8ip3	-0.371	-0.125	-0.249	-0.205	-0.266	0.247	0.044	-0.106	0.141	0.017	0.06
Stk24	0.114	-0.17	-0.378	-0.312	-0.469	-0.284	0.066	0.583	0.299	0.092	0.158
B230217C12Rik	-1.008	-0.843	-0.52	-0.576	0.048	0.164	-0.055	-1.055	-0.891	-0.568	-0.623
Diap3	3.036	3.835	2.919	3.693	3.927	0.799	0.773	-0.891	-0.092	-1.007	-0.234
Agpat4	0.634	1.05	-0.389	0.72	-0.083	0.416	1.109	0.717	1.133	-0.305	0.803
Pros1	4.225	2.913	2.535	3.203	2.956	-1.312	0.668	1.269	-0.043	-0.421	0.247
Ly96	1.665	0.903	1.979	1.573	2.447	-0.762	-0.406	-0.782	-1.544	-0.468	-0.874
Ttc39b	0.625	1.517	0.84	1.125	0.793	0.893	0.286	-0.168	0.724	0.047	0.333
Hscb	0.326	0.515	0.092	0.384	0.589	0.189	0.292	-0.263	-0.074	-0.497	-0.205
Osgepl1	-0.555	-0.238	-0.273	-0.044	0.054	0.317	0.229	-0.609	-0.292	-0.327	-0.098
Rasal1	-0.932	-1.062	-0.745	-0.648	-0.584	-0.129	0.097	-0.348	-0.477	-0.161	-0.064
Cmc1	-0.045	0.028	0.025	-0.01	0.182	0.073	-0.035	-0.227	-0.154	-0.156	-0.192
Tmed3	0.233	0.516	0.141	0.606	0.697	0.283	0.466	-0.464	-0.18	-0.556	-0.09
Sept10	1.272	1.281	0.798	0.7	1.353	0.009	-0.098	-0.081	-0.072	-0.555	-0.653
D16Ertd472e	0.189	0.618	-0.005	0.129	-0.24	0.429	0.135	0.429	0.858	0.235	0.37
Glrx2	0.102	0.029	0.014	0.013	0.168	-0.073	-0.001	-0.066	-0.139	-0.154	-0.155
March8	0.231	0.418	-0.01	-0.104	0.295	0.187	-0.094	-0.064	0.123	-0.305	-0.399
Acot7	3.097	2.903	2.238	2.663	2.789	-0.195	0.424	0.309	0.114	-0.55	-0.126
Fam120a	-0.3	-0.086	-0.17	0.012	-0.09	0.215	0.182	-0.21	0.004	-0.08	0.101
Mms22l	1.548	1.474	1.507	1.858	1.9	-0.074	0.351	-0.352	-0.426	-0.392	-0.042
Sh3bp5	-0.917	-1.291	-0.925	-0.94	-0.983	-0.374	-0.015	0.066	-0.308	0.058	0.043
Ndfip2	-0.31	-0.13	-0.262	-0.53	-0.497	0.18	-0.267	0.187	0.368	0.235	-0.032
Hdac2	0.178	-0.383	0.188	0.063	0.26	-0.561	-0.124	-0.082	-0.643	-0.072	-0.196
H2-Oa	0.873	0.861	1.308	1.707	2.045	-0.012	0.399	-1.171	-1.184	-0.737	-0.338
Cib2	1.309	0.673	0.532	0.478	0.452	-0.636	-0.054	0.856	0.22	0.08	0.026
Cyp4f41-ps	-0.091	-0.21	0.06	0.31	0.342	-0.119	0.25	-0.433	-0.552	-0.282	-0.032
Lactb	0.836	1.009	0.504	0.313	0.536	0.173	-0.191	0.3	0.473	-0.033	-0.224
Ccdc41	0.692	0.89	0.833	0.848	1.028	0.198	0.014	-0.336	-0.138	-0.195	-0.181
Irf7	-0.599	-0.682	-0.488	0.138	0.067	-0.083	0.626	-0.666	-0.749	-0.555	0.071
Pck2	0.96	1.132	0.787	1.01	0.521	0.172	0.223	0.439	0.61	0.266	0.489
