# Supplementary material for: Helminth-induced Th2 cell dysfunction is distinct from exhaustion and is maintained in the absence of antigen
Source: PLoS Negl Trop Dis. 2019 Dec 9;13(12):e0007908. doi: 10.1371/journal.pntd.0007908 (PMC6922449; doi:10.1371/journal.pntd.0007908)
Supplement: S3 Table — (XLSX) [file pntd.0007908.s009.xlsx]

## Sheet: 30_Anergylists_forpaper
S3 Table. Table showing fold-change in expression of genes significantly upregulated in T cells following peptide-elicited tolerance that was used to perform the unbiased clustering represented in a heat map in Supplement S7.
	Ls PleC d20	Ls PleC d60	Ls tLN d20	Ls tLN d60	Nb	Ls PleC d60	Ls tLN d60	Ls PleC d20	Ls PleC d60	Ls tLN d20	Ls tLN d60
Gene symbol	Log2 fold change over Naïve					Log2 fold change over Ls PleC d20	Log 2 fold change over Ls tLN d20	Log2 fold change over Nb
Sgk3	-2.928	-3.668	-2.795	-3.466	-2.859	-0.74	-0.672	-0.069	-0.808	0.065	-0.607
Ly96	1.665	0.903	1.979	1.573	2.447	-0.762	-0.406	-0.782	-1.544	-0.468	-0.874
Il1r2	1.704	4.134	3.053	3.849	4.778	2.43	0.795	-3.074	-0.644	-1.725	-0.93
Il1rl1	6.503	6.256	4.931	4.775	4.543	-0.247	-0.156	1.96	1.713	0.388	0.232
Il18r1	-0.818	0.55	-1.707	-0.913	-2.591	1.368	0.794	1.773	3.141	0.884	1.678
Il18rap	2.622	5.246	1.6	2.967	1.381	2.625	1.367	1.241	3.865	0.219	1.586
Osgepl1	-0.555	-0.238	-0.273	-0.044	0.054	0.317	0.229	-0.609	-0.292	-0.327	-0.098
Sgol2	1.091	1.918	1.492	2.044	2.246	0.827	0.551	-1.156	-0.329	-0.754	-0.203
Cbx3	0.123	0.16	0.18	0.179	0.239	0.037	-0.001	-0.116	-0.079	-0.059	-0.06
Stradb	0.17	0.002	0.176	-0.113	0.078	-0.168	-0.289	0.092	-0.076	0.099	-0.191
Abi2	1.323	1.089	1.221	1.341	1.511	-0.234	0.119	-0.189	-0.422	-0.29	-0.171
Icos	2.629	3.85	3.606	3.865	3.972	1.221	0.259	-1.343	-0.122	-0.366	-0.107
Cxcr2	0.029	-0.373	-0.299	-0.001	0.393	-0.403	0.299	-0.363	-0.766	-0.692	-0.393
Fam134a	0.73	0.196	0.267	0.223	0.27	-0.534	-0.044	0.46	-0.074	-0.003	-0.046
Zfand2b	-0.256	-0.398	-0.479	-0.296	-0.291	-0.142	0.183	0.035	-0.108	-0.188	-0.005
Itm2c	-0.138	0.074	0.126	0.232	0.293	0.211	0.105	-0.43	-0.219	-0.167	-0.061
Scly	0.337	0.628	0.331	0.526	0.389	0.292	0.195	-0.052	0.24	-0.058	0.138
Asb1	0.366	0.177	-0.061	-0.068	0.263	-0.188	-0.007	0.103	-0.086	-0.325	-0.331
Il10	4.154	7.021	2.78	5.544	4.901	2.868	2.764	-0.747	2.12	-2.121	0.643
Ctse	-0.032	-0.556	-0.209	-0.356	-0.27	-0.524	-0.147	0.238	-0.286	0.061	-0.086
Ube2t	0.783	2.17	1.06	1.743	1.735	1.386	0.683	-0.951	0.435	-0.675	0.008
Tmem9	-0.454	-0.143	-0.288	0	-0.028	0.311	0.288	-0.426	-0.115	-0.26	0.029
Kif14	1.523	2.893	2.369	3.319	3.631	1.369	0.95	-2.108	-0.738	-1.262	-0.312
Hmbs	-0.056	-0.009	0.182	0.475	0.737	0.047	0.294	-0.792	-0.746	-0.555	-0.261
Aspm	2.681	3.498	2.61	3.597	3.766	0.817	0.987	-1.085	-0.268	-1.156	-0.169
Ptgs2	0.05	0.489	0.095	0.016	0.071	0.439	-0.08	-0.02	0.418	0.025	-0.055
Fam129a	3.069	3.397	2.54	2.486	2.057	0.328	-0.055	1.012	1.34	0.483	0.429
Rgs16	1.083	4.15	3.639	3.141	2.238	3.067	-0.498	-1.155	1.912	1.401	0.903
Rnasel	0.348	-0.098	-0.24	-0.401	-0.24	-0.446	-0.161	0.588	0.142	0	-0.161
2810417H13Rik	2.19	2.975	2.519	3.59	3.571	0.785	1.071	-1.382	-0.596	-1.053	0.019
Selp	0.187	0.423	0.004	0.474	0.563	0.236	0.47	-0.376	-0.14	-0.559	-0.089
Creg1	-0.114	-0.533	0.065	-0.081	0.109	-0.418	-0.145	-0.223	-0.641	-0.044	-0.19
Fcgr4	-0.005	0.086	-0.01	0.028	0.15	0.09	0.038	-0.155	-0.064	-0.16	-0.122
Cd48	0.119	0.244	-0.059	0.137	0.198	0.124	0.195	-0.078	0.046	-0.256	-0.061
Kmo	0.552	0.368	0.199	-0.003	0.218	-0.183	-0.203	0.334	0.151	-0.018	-0.221
Exo1	1.193	1.961	1.802	2.476	2.85	0.768	0.674	-1.657	-0.889	-1.048	-0.374
Haus5	-0.576	-0.192	-0.848	0.056	0.204	0.384	0.904	-0.78	-0.397	-1.052	-0.149
Dusp10	0.203	-0.757	-0.027	-0.51	-0.638	-0.96	-0.483	0.841	-0.119	0.612	0.128
Nsl1	0.233	0.912	0.858	1.332	1.618	0.679	0.473	-1.385	-0.706	-0.76	-0.286
Nek2	2.035	2.893	2.162	2.874	3.369	0.858	0.712	-1.334	-0.476	-1.207	-0.495
Cd34	0.061	0.377	0.112	0.054	0.172	0.317	-0.057	-0.111	0.205	-0.06	-0.117
Hmgb3	-0.043	-0.381	-0.016	-0.207	-0.307	-0.338	-0.191	0.265	-0.074	0.291	0.1
Il17f	0.343	0.1	0.144	0.261	-0.024	-0.243	0.118	0.367	0.124	0.167	0.285
Mcm3	0.653	1.208	1.033	1.782	1.755	0.555	0.749	-1.102	-0.547	-0.722	0.027
Kcnq5	1.438	0.64	1.08	0.868	1.064	-0.798	-0.212	0.374	-0.424	0.016	-0.196
Ogfrl1	0.047	0.009	-0.043	0.01	-0.074	-0.037	0.053	0.121	0.084	0.031	0.084
Prim2	0.061	0.59	0.517	0.98	1.072	0.529	0.462	-1.011	-0.482	-0.555	-0.093
Bag2	-0.12	0.156	0.216	0.181	0.487	0.276	-0.035	-0.607	-0.331	-0.271	-0.307
Neurl3	1.064	0.983	0.41	0.149	-0.409	-0.08	-0.262	1.473	1.392	0.819	0.558
Tbc1d8	-0.68	-0.556	-0.719	-0.532	-0.613	0.124	0.188	-0.067	0.057	-0.107	0.081
Slc40a1	0.154	0.079	-0.06	0.065	0.053	-0.075	0.125	0.101	0.026	-0.113	0.012
Klf7	-1.265	-0.748	-1.287	-1.702	-1.22	0.517	-0.415	-0.045	0.472	-0.068	-0.483
Idh1	0.874	-0.06	-0.102	0.235	0.568	-0.934	0.338	0.306	-0.628	-0.671	-0.333
Acadl	1.074	0.761	0.11	0.266	0.134	-0.314	0.156	0.94	0.626	-0.024	0.132
Ikzf2	1.037	0.865	2.649	2.125	2.315	-0.172	-0.523	-1.278	-1.45	0.334	-0.19
Bard1	0.428	1.658	1.116	1.925	2.103	1.229	0.809	-1.675	-0.445	-0.987	-0.178
Bard1	0.428	1.658	1.116	1.925	2.103	1.229	0.809	-1.675	-0.445	-0.987	-0.178
Acp1	-0.369	-0.06	0.02	0.103	0.12	0.309	0.083	-0.489	-0.18	-0.1	-0.017
Fn1	0.342	0.235	0.046	0.295	0.355	-0.106	0.25	-0.014	-0.12	-0.31	-0.06
Tns1	-0.165	0.035	-0.365	-0.221	0.148	0.2	0.144	-0.313	-0.113	-0.513	-0.369
Tns1	-0.165	0.035	-0.365	-0.221	0.148	0.2	0.144	-0.313	-0.113	-0.513	-0.369
Tmbim1	0.445	0.642	0.001	0.26	0.284	0.198	0.259	0.161	0.359	-0.283	-0.024
Abcb6	-0.143	-0.082	-0.232	0.041	0.244	0.061	0.273	-0.387	-0.325	-0.476	-0.202
Atg9a	-0.317	-0.203	-0.499	-0.514	-0.402	0.114	-0.015	0.086	0.199	-0.096	-0.111
Plscr1	2.551	2.206	2.21	2.229	2.711	-0.345	0.02	-0.16	-0.505	-0.501	-0.482
Pde6d	0.723	0.182	0.565	0.602	0.685	-0.542	0.037	0.039	-0.503	-0.12	-0.082
Pask	0.432	1.11	0.792	1.389	1.464	0.678	0.597	-1.031	-0.354	-0.671	-0.075
Prdx2	-0.012	-0.141	-0.075	0.211	0.301	-0.129	0.286	-0.312	-0.441	-0.376	-0.09
Steap3	0.142	0.344	0.116	-0.028	0.239	0.202	-0.144	-0.097	0.105	-0.123	-0.267
Tmem163	0.007	0.937	0.076	-0.089	-0.183	0.929	-0.165	0.191	1.12	0.259	0.094
Zranb3	0.226	0.401	0.154	0.351	0.389	0.175	0.197	-0.163	0.012	-0.235	-0.038
Cxcr4	1.516	1.603	1.238	1.177	0.855	0.087	-0.061	0.661	0.749	0.383	0.322
Dyrk3	3.266	2.515	0.651	1.436	1.339	-0.751	0.785	1.927	1.176	-0.688	0.097
Tmcc2	-0.231	-0.131	-0.083	-0.199	-0.281	0.1	-0.116	0.05	0.15	0.198	0.082
Atp2b4	4.607	5.542	3.906	4.595	3.72	0.935	0.689	0.887	1.822	0.185	0.875
Rnpep	0.289	0.278	0.57	0.948	1.031	-0.012	0.378	-0.742	-0.753	-0.461	-0.083
Nek7	0.765	0.691	0.661	0.73	0.557	-0.074	0.068	0.208	0.134	0.105	0.173
Rgs1	3.666	4.362	3.689	4.03	2.933	0.696	0.341	0.734	1.429	0.756	1.098
Rgs18	0.073	0.044	-0.019	-0.007	0.133	-0.029	0.011	-0.061	-0.089	-0.152	-0.141
Pla2g4a	-0.015	-0.299	-0.247	-0.183	-0.135	-0.284	0.065	0.12	-0.164	-0.112	-0.048
Sord	0.642	0.248	-0.374	0.153	0.727	-0.394	0.527	-0.085	-0.479	-1.101	-0.574
Tor3a	-0.049	-0.202	0.066	0.068	0.538	-0.154	0.002	-0.587	-0.741	-0.472	-0.471
Rabgap1l	1.583	1.523	1.326	1.14	0.856	-0.061	-0.186	0.728	0.667	0.47	0.284
Dars2	-0.432	-0.043	-0.154	-0.009	0.406	0.39	0.145	-0.839	-0.449	-0.56	-0.415
Xcl1	1.465	4.699	2.221	2.944	1.134	3.234	0.723	0.331	3.565	1.087	1.81
Dcaf6	0.161	-0.296	-0.094	-0.4	-0.368	-0.457	-0.307	0.529	0.072	0.274	-0.033
Rcsd1	-0.296	-0.427	-0.431	-0.225	-0.307	-0.131	0.206	0.011	-0.12	-0.123	0.083
Mgst3	-0.857	-1.606	-1.525	-1.386	-1.601	-0.748	0.139	0.743	-0.005	0.076	0.215
Nuf2	3.117	4.592	3.677	4.817	4.848	1.475	1.139	-1.731	-0.256	-1.171	-0.031
Fcgr2b	0.177	0.269	0.409	0.182	0.288	0.092	-0.227	-0.11	-0.018	0.121	-0.105
Fcgr3	-0.212	0.099	-0.196	-0.402	-0.271	0.311	-0.206	0.059	0.37	0.075	-0.131
Fcer1g	0.534	0.898	0.1	0.091	0.193	0.364	-0.009	0.34	0.705	-0.093	-0.102
Ppox	-0.48	-0.451	-0.253	-0.025	-0.002	0.029	0.227	-0.478	-0.449	-0.25	-0.023
Darc	0.1	0.302	0.17	0.07	0.103	0.203	-0.101	-0.004	0.199	0.067	-0.034
AI607873	-0.117	-0.086	-0.126	-0.469	-0.528	0.032	-0.343	0.411	0.442	0.402	0.059
Ifi205	0.221	-0.173	-0.384	-0.266	0.159	-0.393	0.118	0.061	-0.332	-0.543	-0.425
Ephx1	-2.009	-1.862	-0.057	-0.288	-0.097	0.147	-0.231	-1.913	-1.765	0.039	-0.191
Lbr	-0.523	-0.461	-0.515	-0.296	-0.193	0.062	0.219	-0.33	-0.268	-0.321	-0.103
Capn2	0.932	1.247	0.362	0.678	0.582	0.315	0.316	0.35	0.666	-0.22	0.097
Cenpf	2.316	3.65	2.918	3.909	4.034	1.334	0.991	-1.718	-0.384	-1.116	-0.125
Dtl	1.902	2.632	2.382	3.344	3.08	0.73	0.962	-1.178	-0.448	-0.698	0.264
Traf3ip3	-1.084	-0.618	-0.654	-0.662	-1.052	0.466	-0.009	-0.032	0.434	0.398	0.389
Ipcef1	-2.449	-1.798	-0.949	-0.797	-1.064	0.651	0.153	-1.385	-0.734	0.115	0.268
Fbxo5	0.389	1.028	0.664	1.406	1.565	0.639	0.742	-1.176	-0.537	-0.901	-0.159
Zc3h12d	-0.468	-0.021	-0.075	0.37	0.148	0.447	0.444	-0.616	-0.169	-0.222	0.222
Fbxo30	1.009	0.333	-0.302	-0.557	0.024	-0.677	-0.254	0.986	0.309	-0.326	-0.581
Fuca2	0.834	0.923	0.659	0.833	1.046	0.089	0.174	-0.213	-0.123	-0.387	-0.213
Ifngr1	0.778	1.219	-0.908	-0.467	-1.346	0.441	0.441	2.125	2.565	0.438	0.88
Arhgap18	1.863	1.735	1.052	1.034	0.612	-0.128	-0.018	1.251	1.123	0.439	0.421
Cdk19	-0.326	-0.819	-0.642	-0.515	-0.813	-0.494	0.127	0.487	-0.007	0.171	0.298
Sesn1	-1.374	-2.147	-1.782	-2.087	-2.187	-0.773	-0.305	0.813	0.04	0.405	0.1
F830002L21Rik	-0.284	-0.269	0.069	-0.374	-0.352	0.015	-0.443	0.068	0.083	0.421	-0.022
Gpx4	-0.083	-0.034	-0.144	0.32	0.216	0.049	0.463	-0.299	-0.25	-0.359	0.104
Lilrb4	1.841	6.772	1.015	4.622	2.114	4.932	3.607	-0.273	4.659	-1.099	2.508
Smpdl3a	0.377	0.525	0.79	0.834	0.158	0.147	0.044	0.219	0.367	0.632	0.676
Lims1	-0.577	-0.112	0.056	-0.076	0.009	0.465	-0.132	-0.586	-0.12	0.047	-0.085
Psap	-0.265	-0.465	-0.429	-0.283	-0.465	-0.2	0.147	0.2	0	0.035	0.182
Prf1	-3.067	-3.214	-3.392	-3.223	-3.255	-0.147	0.17	0.188	0.041	-0.138	0.032
Lrrc20	0.354	-0.594	0.44	0.308	0.458	-0.948	-0.133	-0.104	-1.052	-0.018	-0.15
Slc25a16	0.235	-0.023	-0.163	0.047	-0.025	-0.258	0.21	0.26	0.001	-0.138	0.072
Dna2	0.968	1.294	1.041	1.986	2.5	0.326	0.944	-1.532	-1.206	-1.459	-0.515
Adora2a	0.949	0.922	0.718	0.555	0.43	-0.027	-0.163	0.518	0.492	0.288	0.124
Icosl	2.279	0.358	1.093	0.206	0.837	-1.921	-0.887	1.442	-0.479	0.256	-0.631
Prtn3	0.166	0.266	0.366	0.136	-0.035	0.1	-0.23	0.201	0.301	0.402	0.171
Elane	0.156	0.139	-0.154	-0.19	-0.076	-0.017	-0.036	0.232	0.214	-0.078	-0.114
Cnn2	-0.838	-0.735	-0.674	-0.558	-0.584	0.103	0.116	-0.255	-0.151	-0.09	0.026
Abca7	-0.347	-0.74	-0.628	-0.459	-0.446	-0.393	0.169	0.099	-0.294	-0.182	-0.014
Gpx4	-0.083	-0.034	-0.144	0.32	0.216	0.049	0.463	-0.299	-0.25	-0.359	0.104
Reep6	0.439	0.397	0.325	0.435	0.279	-0.041	0.11	0.16	0.119	0.046	0.156
Aes	0.186	0.173	-0.187	0.049	0.019	-0.012	0.235	0.167	0.154	-0.206	0.029
Chst11	1.86	3.237	1.554	2.417	2.109	1.378	0.863	-0.25	1.128	-0.556	0.308
Tcp11l2	-0.494	-1.466	-1.042	-1.353	-1.229	-0.972	-0.31	0.735	-0.237	0.187	-0.124
Lta4h	-0.61	-0.483	-0.338	-0.103	-0.209	0.127	0.235	-0.402	-0.275	-0.129	0.105
Eea1	2.897	3.504	3.562	3.214	3.33	0.607	-0.348	-0.433	0.175	0.232	-0.116
Dusp6	0.939	1.819	1.127	1.198	0.844	0.881	0.07	0.095	0.976	0.284	0.354
Tspan8	3.191	1.288	2.487	2.274	3.067	-1.904	-0.213	0.124	-1.779	-0.58	-0.793
Tac2	0.22	0.29	-0.164	-0.242	-0.157	0.07	-0.078	0.377	0.447	-0.007	-0.085
Prim1	0.487	1.141	0.7	1.409	1.368	0.654	0.709	-0.881	-0.227	-0.668	0.04
Cd63	0.908	1.54	-0.268	0.339	0.172	0.633	0.608	0.736	1.369	-0.44	0.167
Stx11	1.609	2.656	2.201	2.28	2.29	1.047	0.08	-0.681	0.366	-0.089	-0.01
Phactr2	1.448	2.334	2.47	2.367	2.001	0.886	-0.103	-0.553	0.333	0.469	0.366
Myb	-0.05	0.468	1.226	1.592	1.729	0.518	0.367	-1.779	-1.261	-0.503	-0.136
Enpp1	0.172	0.254	-0.249	0.427	-0.284	0.082	0.676	0.456	0.538	0.035	0.71
Akap7	0.997	0.439	0.352	0.205	0.092	-0.558	-0.148	0.906	0.348	0.261	0.113
Ncoa7	0.949	0.739	1.255	0.883	1.596	-0.21	-0.372	-0.647	-0.857	-0.341	-0.713
Fam26f	-2.217	-1.823	-1.904	-1.564	-1.544	0.394	0.339	-0.674	-0.279	-0.36	-0.021
Slc16a10	-0.319	-1.109	0.044	-0.464	-0.466	-0.79	-0.508	0.147	-0.643	0.51	0.002
Foxo3	-0.288	-0.456	-0.355	-0.443	-0.513	-0.169	-0.087	0.225	0.056	0.157	0.07
Foxo3	-0.288	-0.456	-0.355	-0.443	-0.513	-0.169	-0.087	0.225	0.056	0.157	0.07
Prdm1	0.644	2.665	0.308	1.893	0.945	2.021	1.585	-0.301	1.72	-0.637	0.948
Cdk1	2.796	4.057	3.326	4.475	4.566	1.261	1.149	-1.77	-0.509	-1.24	-0.091
Ddt	-1.111	-0.531	-0.423	0.176	0.358	0.581	0.599	-1.469	-0.889	-0.781	-0.182
Gstt2	1.234	1.229	1.525	1.908	2.505	-0.006	0.383	-1.271	-1.277	-0.98	-0.597
Adarb1	1.172	1.6	0.822	1.333	1.044	0.429	0.51	0.128	0.557	-0.221	0.289
Fzr1	0.654	0.877	0.355	0.677	0.987	0.223	0.322	-0.332	-0.11	-0.632	-0.31
Dram1	-0.011	0.136	0.433	0.175	-0.011	0.147	-0.258	0	0.147	0.444	0.186
Elk3	0.231	0.33	0.268	0.187	0.267	0.1	-0.08	-0.037	0.063	0	-0.08
Plxnc1	2.464	2.167	2.766	2.372	2.972	-0.297	-0.394	-0.508	-0.805	-0.206	-0.6
4930430F08Rik	-0.12	-0.538	-0.592	-0.502	-0.233	-0.418	0.091	0.113	-0.305	-0.359	-0.269
Lyz2	-0.153	0.66	0.391	0.3	0.482	0.812	-0.091	-0.634	0.178	-0.091	-0.182
Lyz1	0.744	0.177	-0.164	0.201	-0.164	-0.566	0.365	0.907	0.341	0	0.365
Helb	0.066	0.138	0.053	0.346	0.388	0.071	0.293	-0.321	-0.25	-0.335	-0.041
Irak3	0.785	-0.412	-0.785	-0.443	-1.458	-1.197	0.342	2.242	1.046	0.673	1.014
Suox	-0.351	-0.162	-0.577	-0.087	0.258	0.189	0.49	-0.608	-0.42	-0.834	-0.344
Cdk2	0.325	0.845	0.711	0.849	1.049	0.521	0.137	-0.724	-0.204	-0.337	-0.2
Dgka	-0.853	-1.477	-0.697	-0.961	-0.914	-0.624	-0.263	0.062	-0.563	0.217	-0.046
Bloc1s1	-0.436	-0.597	-0.468	-0.151	-0.29	-0.161	0.316	-0.146	-0.307	-0.178	0.138
Osm	-0.332	-0.277	-0.557	-0.047	0.196	0.055	0.51	-0.528	-0.472	-0.753	-0.243
Upp1	-0.071	-0.133	0.292	0.351	0.192	-0.062	0.058	-0.263	-0.325	0.101	0.159
Bcl11a	0.149	0.355	-0.205	0.075	0.057	0.206	0.279	0.092	0.298	-0.261	0.018
Fancl	0.025	-0.31	-0.178	-0.164	-0.121	-0.336	0.014	0.146	-0.189	-0.057	-0.043
Asb3	0.299	0.137	0.176	-0.185	-0.021	-0.162	-0.36	0.32	0.158	0.196	-0.164
Cpeb4	-0.781	-0.706	-0.612	-0.8	-0.664	0.075	-0.189	-0.116	-0.042	0.053	-0.136
Snrnp25	1.064	0.887	1.065	1.088	1.18	-0.177	0.023	-0.116	-0.293	-0.115	-0.092
Nudcd2	0.312	0.259	0.179	0.391	0.89	-0.053	0.212	-0.578	-0.631	-0.711	-0.498
Med7	-0.402	0.022	0.744	0.494	0.438	0.424	-0.25	-0.84	-0.416	0.307	0.056
Havcr2	-0.173	1.145	-0.048	0.534	1.124	1.319	0.581	-1.298	0.021	-1.172	-0.591
Mgat4b	1.061	1.667	0.412	0.98	0.332	0.606	0.568	0.729	1.335	0.08	0.648
Gm2a	0.154	0.021	-0.012	0.261	0.451	-0.133	0.274	-0.296	-0.429	-0.463	-0.189
Trim58	0.184	-0.221	-0.011	-0.217	0.165	-0.406	-0.206	0.019	-0.386	-0.176	-0.382
Hist3h2a	-1.345	-1.978	-1.544	-1.481	-1.307	-0.633	0.064	-0.038	-0.671	-0.238	-0.174
Nlrp3	0.171	0.335	-0.075	0.191	0.12	0.164	0.266	0.051	0.215	-0.196	0.07
Specc1	0.699	0.426	0.233	0.538	0.306	-0.272	0.304	0.393	0.12	-0.073	0.232
Trpv2	0.306	0.196	0.187	-0.087	0.165	-0.109	-0.274	0.141	0.031	0.022	-0.251
Pmp22	0.406	0.31	0.2	0.407	0.403	-0.096	0.207	0.004	-0.093	-0.203	0.004
Pik3r5	0.088	-1.103	-1.583	-1.6	-2.077	-1.191	-0.018	2.166	0.974	0.495	0.477
Myh10	-0.082	0.018	0.08	-0.086	0.131	0.1	-0.166	-0.213	-0.113	-0.051	-0.217
Aurkb	2.377	3.347	2.708	3.768	3.548	0.97	1.059	-1.171	-0.201	-0.84	0.219
Snord118	-0.567	-1.517	-0.778	-0.893	-0.785	-0.951	-0.115	0.218	-0.732	0.007	-0.108
Trappc1	-0.157	-0.054	0.021	0.259	0.44	0.102	0.237	-0.597	-0.495	-0.419	-0.182
Arrb2	-0.163	-0.015	-0.004	-0.032	-0.101	0.148	-0.028	-0.062	0.086	0.097	0.069
Inpp5k	-0.445	-0.538	-0.46	-0.519	-0.536	-0.093	-0.059	0.091	-0.002	0.076	0.017
Myo1c	0.765	1.483	0.834	1.267	1.117	0.717	0.433	-0.352	0.366	-0.283	0.15
Flot2	0.105	0.54	-0.315	-0.305	-0.168	0.436	0.01	0.273	0.708	-0.147	-0.136
Spag5	2.187	2.886	2.265	3.183	3.446	0.699	0.918	-1.258	-0.559	-1.181	-0.263
Unc119	0.62	0.592	0.627	0.938	1.02	-0.028	0.311	-0.4	-0.427	-0.393	-0.082
Atad5	-0.024	1.294	1.143	1.621	1.862	1.319	0.478	-1.886	-0.567	-0.718	-0.241
Ccl2	1.174	0.242	-0.052	0.115	0.004	-0.932	0.166	1.17	0.238	-0.056	0.11
Slfn5	-0.209	-0.895	-0.203	-0.299	-0.13	-0.686	-0.096	-0.079	-0.765	-0.074	-0.17
Slfn4	-0.054	0.03	0.026	0.003	-0.196	0.084	-0.023	0.142	0.226	0.222	0.199
Rnf43	0.326	0.816	1.626	1.676	0.939	0.49	0.05	-0.613	-0.123	0.687	0.737
Mpo	0.165	-0.059	0.07	-0.074	-0.11	-0.224	-0.143	0.275	0.051	0.179	0.036
Samd14	0.13	0.123	0.061	0.046	0.132	-0.006	-0.015	-0.002	-0.008	-0.071	-0.085
Fam117a	-0.38	-0.496	-0.304	-0.402	-0.683	-0.116	-0.098	0.303	0.187	0.379	0.281
Arhgap23	0.197	0.138	-0.05	-0.111	0.029	-0.059	-0.061	0.167	0.109	-0.079	-0.14
Cdc6	1.545	2.308	1.977	3.058	3.06	0.763	1.082	-1.515	-0.752	-1.084	-0.002
Cnp	-0.709	-0.991	-0.968	-0.82	-0.587	-0.282	0.148	-0.122	-0.404	-0.382	-0.233
Ptger2	2.963	3.277	3.046	3.252	3.337	0.314	0.205	-0.373	-0.06	-0.29	-0.085
Cdkn3	1.457	2.364	1.36	2.629	2.569	0.907	1.269	-1.112	-0.205	-1.209	0.06
Lgals3	1.107	1.874	0.377	0.816	0.776	0.767	0.439	0.331	1.098	-0.399	0.04
Pnp2	0.5	0.475	0.066	0.414	0.213	-0.025	0.347	0.287	0.262	-0.147	0.2
Rnase6	1.345	0.597	0.383	-0.095	0.018	-0.749	-0.478	1.328	0.579	0.366	-0.113
Abhd4	1.086	1.168	1.353	1.587	1.474	0.082	0.234	-0.387	-0.305	-0.12	0.114
Pck2	0.96	1.132	0.787	1.01	0.521	0.172	0.223	0.439	0.61	0.266	0.489
Spata13	-0.307	-0.003	0.069	0.003	0.142	0.304	-0.066	-0.45	-0.145	-0.073	-0.139
Rnaseh2b	0.679	1.191	0.817	1.306	1.425	0.512	0.49	-0.745	-0.234	-0.608	-0.118
Ctsb	0.489	1.246	0.771	1.272	1.001	0.757	0.501	-0.511	0.246	-0.23	0.271
Pbk	1.674	3.173	2.061	2.871	3.142	1.499	0.81	-1.468	0.031	-1.081	-0.271
Irg1	0.112	0.221	0.614	0.275	0.182	0.109	-0.339	-0.07	0.039	0.431	0.093
Dnajc3	-0.372	-0.333	-0.028	-0.118	-0.049	0.039	-0.09	-0.323	-0.284	0.021	-0.068
Dnajc3	-0.372	-0.333	-0.028	-0.118	-0.049	0.039	-0.09	-0.323	-0.284	0.021	-0.068
Farp1	0.02	0.246	0.123	0.05	-0.263	0.226	-0.073	0.283	0.509	0.386	0.313
B930095G15Rik	0.715	0.638	0.505	0.445	0.231	-0.076	-0.06	0.483	0.407	0.273	0.214
Clybl	-1.156	-1.691	-1.128	-1.377	-1.165	-0.535	-0.25	0.009	-0.526	0.037	-0.213
Gm10406	0.396	0.487	0.272	0.333	0.432	0.091	0.061	-0.036	0.055	-0.159	-0.098
Gm3696	-0.134	0.544	0.573	-0.187	0.292	0.678	-0.761	-0.426	0.252	0.281	-0.48
Gm10406	0.396	0.487	0.272	0.333	0.432	0.091	0.061	-0.036	0.055	-0.159	-0.098
Gng2	0.955	1.563	1.302	1.223	1.198	0.608	-0.079	-0.243	0.365	0.104	0.025
Ear1	0.174	0.09	0.452	0.264	0.683	-0.084	-0.188	-0.508	-0.593	-0.231	-0.419
Ear1	0.174	0.09	0.452	0.264	0.683	-0.084	-0.188	-0.508	-0.593	-0.231	-0.419
Ear10	0.445	0.409	0.091	0.151	0.53	-0.036	0.059	-0.085	-0.121	-0.438	-0.379
Wdhd1	0.382	1.063	0.878	1.285	1.351	0.681	0.407	-0.969	-0.288	-0.473	-0.066
Dlgap5	0.853	1.869	1.194	2.147	2.326	1.016	0.953	-1.473	-0.457	-1.132	-0.18
Slc7a7	-0.334	-0.454	0.272	-0.035	-0.088	-0.121	-0.307	-0.245	-0.366	0.36	0.053
Haus4	0.271	0.414	0.254	0.339	0.366	0.143	0.086	-0.096	0.048	-0.112	-0.027
Tgm1	0.136	-0.05	-0.013	0.045	-0.252	-0.186	0.059	0.388	0.202	0.238	0.297
Dhrs1	0.505	0.69	0.201	0.349	0.565	0.185	0.148	-0.059	0.125	-0.364	-0.216
Mcpt8	0.484	0.52	-0.021	0.206	2.105	0.036	0.227	-1.621	-1.585	-2.126	-1.899
Ctsg	0.961	0.444	0.058	0.224	0.177	-0.518	0.166	0.784	0.267	-0.119	0.047
Gzmb	1.475	5.113	0.491	3.468	6.077	3.638	2.977	-4.602	-0.964	-5.586	-2.609
Mir15a	0.536	0.057	0.705	0.081	0.433	-0.479	-0.624	0.103	-0.376	0.271	-0.353
Fdft1	-0.069	-0.177	-0.313	0.187	0.247	-0.108	0.499	-0.316	-0.424	-0.56	-0.06
Esco2	1.814	3.524	2.116	3.634	3.769	1.71	1.518	-1.955	-0.245	-1.653	-0.135
Cdca2	1.735	2.782	1.776	2.708	2.903	1.046	0.933	-1.168	-0.122	-1.128	-0.195
Dock5	0.177	1.319	-0.331	0.116	-0.164	1.142	0.447	0.342	1.483	-0.166	0.281
Slc25a37	-0.323	-0.473	-0.33	-0.322	-0.217	-0.15	0.007	-0.106	-0.256	-0.113	-0.106
Rhobtb2	-0.041	-0.966	-0.564	-0.489	-0.649	-0.924	0.075	0.608	-0.317	0.085	0.16
Xpo7	-0.239	-0.457	-0.195	-0.189	-0.123	-0.217	0.006	-0.117	-0.334	-0.072	-0.066
Cbx3	0.123	0.16	0.18	0.179	0.239	0.037	-0.001	-0.116	-0.079	-0.059	-0.06
Diap3	3.036	3.835	2.919	3.693	3.927	0.799	0.773	-0.891	-0.092	-1.007	-0.234
Sepp1	-0.961	-1.704	-1.167	-1.305	-1.291	-0.743	-0.138	0.331	-0.413	0.125	-0.014
Fyb	0.102	-0.254	0.175	-0.11	-0.039	-0.356	-0.285	0.141	-0.215	0.213	-0.071
Dap	-0.194	-0.132	-0.201	0.172	-0.34	0.061	0.373	0.146	0.208	0.139	0.512
Pkhd1l1	-0.004	0.539	-0.024	0.068	0.062	0.543	0.092	-0.067	0.476	-0.087	0.006
Ly6g	0.097	0.123	0.129	0.101	0.105	0.027	-0.028	-0.008	0.018	0.024	-0.004
Grina	-0.458	0.079	-0.402	0.068	0.018	0.537	0.47	-0.476	0.061	-0.42	0.05
Apol10a	0.317	0.735	0.509	0.44	0.665	0.418	-0.069	-0.349	0.069	-0.157	-0.225
Ncf4	0.594	0.927	0.479	0.672	0.772	0.333	0.193	-0.178	0.155	-0.293	-0.1
Csf2rb	0.496	0.393	0.104	-0.1	0.11	-0.103	-0.204	0.386	0.283	-0.006	-0.21
Mpst	0.407	0.456	0.138	0.639	0.692	0.049	0.502	-0.285	-0.235	-0.554	-0.052
Lgals1	1.292	1.713	1.035	1.644	1.707	0.421	0.608	-0.415	0.005	-0.672	-0.064
H1f0	2.597	2.983	2.629	2.503	2.746	0.386	-0.127	-0.148	0.237	-0.116	-0.243
Apobec3	-0.181	-0.287	0.167	0.329	0.317	-0.106	0.162	-0.498	-0.604	-0.151	0.011
Apobec3	-0.181	-0.287	0.167	0.329	0.317	-0.106	0.162	-0.498	-0.604	-0.151	0.011
Fam109b	0.101	0.326	-0.256	0.323	0.408	0.225	0.579	-0.308	-0.082	-0.664	-0.085
Tspo	-0.015	0.071	-0.404	-0.172	-0.182	0.086	0.232	0.168	0.254	-0.222	0.01
Parvb	-0.075	-0.063	-0.026	-0.064	0.273	0.012	-0.038	-0.347	-0.336	-0.299	-0.336
Gtse1	0.489	1.545	0.643	1.547	1.613	1.055	0.904	-1.124	-0.069	-0.971	-0.067
Ppp6r2	0.095	0.065	0.161	0.256	0.143	-0.03	0.094	-0.048	-0.078	0.018	0.113
Slc48a1	-0.143	0.149	-0.119	0.228	-0.016	0.292	0.347	-0.127	0.165	-0.103	0.244
Pfkm	0.223	0.197	0.199	-0.015	0.535	-0.026	-0.214	-0.312	-0.338	-0.336	-0.55
Troap	0.85	1.524	1.133	1.848	2.098	0.674	0.716	-1.248	-0.574	-0.966	-0.25
Mettl7a1	1.755	1.996	1.21	1.036	2.188	0.241	-0.174	-0.433	-0.192	-0.978	-1.152
Espl1	1.113	1.708	1.219	1.99	2.24	0.595	0.771	-1.127	-0.532	-1.021	-0.25
Prr13	1.055	0.965	0.873	0.916	0.924	-0.09	0.043	0.131	0.041	-0.051	-0.008
Stk3	0.52	0.435	0.422	0.274	0.304	-0.085	-0.148	0.216	0.131	0.118	-0.03
Trps1	0.255	-0.021	0.247	-0.189	0.249	-0.276	-0.436	0.006	-0.27	-0.002	-0.438
Trps1	0.255	-0.021	0.247	-0.189	0.249	-0.276	-0.436	0.006	-0.27	-0.002	-0.438
Atad2	0.592	1.03	0.812	1.196	1.092	0.437	0.384	-0.499	-0.062	-0.28	0.104
Tmem65	-0.774	-0.056	-0.145	-0.366	-0.72	0.718	-0.221	-0.054	0.664	0.575	0.354
Ly6d	0.843	0.255	0.16	0.121	-0.046	-0.588	-0.038	0.889	0.301	0.206	0.167
Ly6i	0.341	0.32	0.306	0.228	0.263	-0.021	-0.078	0.078	0.057	0.043	-0.035
I830127L07Rik	0.212	0.08	-0.276	0.065	-0.247	-0.132	0.341	0.458	0.326	-0.029	0.312
Ift27	-0.129	-0.613	-0.164	0.07	0.453	-0.484	0.234	-0.582	-1.066	-0.617	-0.383
Csf2rb2	0.399	0.361	0.325	0.435	0.732	-0.038	0.109	-0.333	-0.371	-0.407	-0.298
Ankrd54	0.168	-0.095	0.016	0.019	-0.103	-0.263	0.002	0.271	0.008	0.119	0.121
D730005E14Rik	-0.426	-0.505	-0.46	0.039	-0.278	-0.079	0.498	-0.148	-0.228	-0.182	0.316
Cenpm	0.733	1.478	0.963	1.758	2.092	0.744	0.795	-1.358	-0.614	-1.128	-0.334
Naga	0.297	0.1	0.067	0.231	0.702	-0.196	0.164	-0.405	-0.602	-0.635	-0.472
Nfam1	-0.76	-0.678	-0.423	-0.578	-0.45	0.082	-0.156	-0.31	-0.228	0.028	-0.128
Ttll1	-0.076	-0.101	-0.255	-0.401	-0.028	-0.024	-0.146	-0.048	-0.072	-0.226	-0.372
Ttll12	0.296	-0.099	0.039	0.219	0.362	-0.395	0.18	-0.066	-0.461	-0.323	-0.143
Celsr1	-0.379	-0.746	-0.121	-0.296	0.044	-0.368	-0.175	-0.422	-0.79	-0.165	-0.34
Mapk12	1.199	0.316	0.611	0.611	0.273	-0.883	0	0.926	0.043	0.338	0.338
Mapk11	1.018	0.391	0.91	0.597	0.763	-0.627	-0.312	0.255	-0.372	0.147	-0.165
Plxnb2	0.278	0.193	0.381	0.755	0.409	-0.085	0.375	-0.131	-0.216	-0.028	0.346
Adcy6	-0.131	-1.359	-0.64	-0.876	-0.563	-1.228	-0.236	0.432	-0.796	-0.077	-0.313
Rnd1	-0.198	-0.47	-0.198	-0.104	-0.553	-0.272	0.093	0.354	0.083	0.355	0.449
Prkag1	-0.174	-0.429	-0.696	-0.364	-0.401	-0.255	0.333	0.228	-0.028	-0.295	0.038
Racgap1	1.96	2.915	2.261	3.192	2.821	0.955	0.931	-0.862	0.094	-0.56	0.371
Slc11a2	-0.011	-0.279	0.365	0.123	0.531	-0.268	-0.242	-0.541	-0.809	-0.166	-0.408
Cbx5	0.431	0.929	0.898	1.36	1.371	0.499	0.462	-0.941	-0.442	-0.473	-0.012
Nfe2	0.054	0.084	0.164	0.078	0.204	0.03	-0.086	-0.15	-0.121	-0.041	-0.127
Gpr84	0.09	0.222	0.342	0.198	-0.013	0.132	-0.144	0.102	0.235	0.355	0.211
Nde1	0.741	1.073	0.739	0.87	1.087	0.332	0.131	-0.345	-0.014	-0.347	-0.216
Txnrd2	-0.09	-0.054	-0.11	0.334	0.165	0.036	0.445	-0.255	-0.219	-0.275	0.17
Ccdc50	2.464	1.95	2.565	2.039	2.157	-0.514	-0.526	0.308	-0.206	0.408	-0.118
Bex6	0.279	0.201	0.148	0.336	0.351	-0.078	0.187	-0.072	-0.15	-0.203	-0.016
Pcyt1a	0.397	0.317	-0.228	0.092	-0.153	-0.08	0.32	0.55	0.47	-0.075	0.245
Tnk2	0.123	0.046	0.253	0.115	0.032	-0.078	-0.138	0.092	0.014	0.222	0.083
Polq	0.286	0.638	0.441	1.164	1.17	0.352	0.723	-0.884	-0.532	-0.729	-0.006
Cd80	0.666	0.68	0.385	-0.036	0.423	0.014	-0.421	0.242	0.257	-0.038	-0.459
Retnlg	0.092	0.426	0.123	0.055	0.149	0.334	-0.068	-0.057	0.277	-0.026	-0.094
C330027C09Rik	1.367	2.469	1.93	2.672	2.801	1.101	0.742	-1.433	-0.332	-0.871	-0.128
Cd47	-0.059	-0.153	-0.39	-0.321	-0.216	-0.094	0.069	0.157	0.063	-0.175	-0.106
Senp7	-0.54	-0.785	-0.47	-0.728	-0.719	-0.245	-0.258	0.179	-0.066	0.249	-0.009
Cpox	1.061	1.053	0.904	1.134	1.687	-0.008	0.23	-0.626	-0.634	-0.783	-0.553
Il10rb	0.305	0.322	-0.404	-0.048	-0.414	0.017	0.356	0.719	0.736	0.01	0.366
Itsn1	0.155	0.644	-0.169	-0.027	-0.027	0.489	0.142	0.182	0.671	-0.143	0
Coro7	-0.359	-0.388	-0.35	-0.064	0.032	-0.029	0.287	-0.391	-0.42	-0.383	-0.096
Nmral1	0.251	0.766	0.628	0.98	1.235	0.515	0.352	-0.984	-0.469	-0.607	-0.255
Carhsp1	1.311	0.787	0.778	0.865	0.952	-0.525	0.087	0.359	-0.166	-0.174	-0.087
Litaf	0.105	1.247	0.963	0.682	0.657	1.142	-0.281	-0.551	0.59	0.307	0.026
Sdf2l1	0.299	0.704	0.635	1.291	1.623	0.405	0.656	-1.324	-0.919	-0.988	-0.332
Cdc45	1.144	2.353	1.651	2.604	2.681	1.208	0.954	-1.537	-0.328	-1.03	-0.077
Tbccd1	-0.091	-0.104	-0.223	-0.052	-0.253	-0.013	0.17	0.162	0.149	0.03	0.201
Pigx	0.176	0.401	0.252	0.293	0.738	0.224	0.041	-0.562	-0.338	-0.486	-0.445
Tigit	3.061	5.355	4.323	5.114	5.4	2.293	0.791	-2.339	-0.046	-1.078	-0.286
Sidt1	-1.616	-1.728	-1.582	-1.499	-1.822	-0.111	0.084	0.206	0.094	0.24	0.323
Dzip3	0.683	0.774	0.999	0.865	0.951	0.09	-0.134	-0.268	-0.178	0.047	-0.086
Alcam	1.305	2.269	1.785	2.114	2.151	0.964	0.329	-0.846	0.118	-0.367	-0.037
Gpr128	0.178	0.499	0.126	0.444	0.833	0.321	0.318	-0.655	-0.334	-0.707	-0.389
App	-1.798	-2.029	-2.128	-2.072	-2.557	-0.231	0.056	0.759	0.528	0.429	0.486
Cyyr1	0.089	-0.167	0.089	-0.059	-0.247	-0.256	-0.149	0.337	0.08	0.337	0.188
Tiam1	2.677	2.299	2.819	2.669	2.413	-0.379	-0.15	0.264	-0.114	0.406	0.256
Zdhhc14	-1.505	-1.372	-1.82	-1.976	-1.915	0.133	-0.156	0.41	0.543	0.095	-0.061
Snx9	0.077	3.521	0.264	2.131	0.337	3.445	1.867	-0.26	3.184	-0.073	1.794
Sytl3	0.416	3.104	-0.249	1.288	0.434	2.688	1.537	-0.018	2.67	-0.683	0.854
Abca3	-0.69	-0.831	-0.782	-0.563	-0.682	-0.14	0.219	-0.008	-0.148	-0.1	0.119
Hagh	0.036	-0.252	-0.033	-0.477	-0.159	-0.288	-0.443	0.195	-0.093	0.125	-0.318
Spsb3	-0.892	-0.874	-0.697	-0.557	-0.359	0.019	0.14	-0.533	-0.515	-0.338	-0.198
Ift140	-0.026	-0.303	-0.165	-0.091	-0.058	-0.277	0.074	0.032	-0.245	-0.107	-0.033
Prss34	0.182	0.289	-0.005	0.295	-0.045	0.107	0.3	0.227	0.333	0.04	0.34
Tmem8	-0.306	-0.149	-0.211	-0.298	-0.374	0.157	-0.087	0.068	0.225	0.163	0.076
Pacsin1	-1.791	-1.496	-0.719	-0.588	-0.557	0.296	0.132	-1.234	-0.939	-0.163	-0.031
Brpf3	-0.315	-0.295	-0.235	-0.202	-0.204	0.019	0.033	-0.111	-0.091	-0.031	0.002
Kctd20	-0.227	-0.598	-0.157	-0.227	-0.132	-0.372	-0.07	-0.095	-0.467	-0.026	-0.096
Myo1f	4.654	4.963	3.646	4.432	3.733	0.309	0.786	0.921	1.23	-0.087	0.698
Pram1	-1.121	-1.14	-1.254	-1.165	-1.351	-0.019	0.09	0.231	0.212	0.097	0.187
H2-DMa	-0.111	0.558	0.189	0.919	0.335	0.669	0.73	-0.446	0.223	-0.145	0.584
H2-Ob	-1.861	-1.823	-1.897	-1.758	-1.884	0.039	0.139	0.023	0.062	-0.013	0.126
H2-Ab1	1.753	1.873	1.018	1.29	1.757	0.121	0.272	-0.004	0.116	-0.739	-0.467
H2-Eb1	0.691	0.23	0.12	0.106	0.051	-0.46	-0.015	0.64	0.179	0.069	0.055
Flot1	0.548	0.847	0.37	0.513	0.742	0.299	0.143	-0.194	0.105	-0.372	-0.229
Nrm	0.157	0.553	-0.085	0.61	0.436	0.395	0.695	-0.279	0.117	-0.521	0.173
Trim10	-0.053	0.064	0.046	0.044	-0.283	0.117	-0.002	0.23	0.347	0.329	0.327
Rhag	0.315	0.124	0.161	0.243	0.258	-0.191	0.082	0.057	-0.134	-0.097	-0.015
Mut	0.348	-0.288	0.044	-0.086	0.289	-0.636	-0.13	0.059	-0.577	-0.245	-0.375
Pla2g7	0.545	0.599	0.215	0.236	0.113	0.054	0.021	0.432	0.486	0.102	0.123
Runx2	0.448	1.564	0.484	1.11	1.475	1.117	0.626	-1.027	0.089	-0.991	-0.364
Mrpl14	-0.605	-0.726	-0.433	-0.008	0.136	-0.121	0.425	-0.741	-0.862	-0.569	-0.144
Gtpbp2	-0.044	0.156	-0.089	0.01	-0.079	0.2	0.1	0.034	0.234	-0.011	0.089
Ccnd3	-0.832	-0.128	-0.951	-0.41	-0.507	0.705	0.541	-0.325	0.379	-0.444	0.097
Trem3	0.103	-0.134	-0.231	0.242	-0.292	-0.237	0.473	0.395	0.158	0.061	0.534
Mocs1	-0.494	-0.611	-0.26	-0.415	-0.22	-0.117	-0.155	-0.275	-0.392	-0.04	-0.195
Kat2b	0.008	-0.144	-0.24	-0.22	-0.315	-0.152	0.02	0.323	0.171	0.075	0.095
Ebi3	2.677	2.926	2.779	3.195	3.123	0.248	0.416	-0.445	-0.197	-0.344	0.073
Chaf1a	1.769	2.745	2.365	3.012	3.11	0.975	0.647	-1.34	-0.365	-0.744	-0.097
Uhrf1	2.428	3.139	2.901	3.994	3.962	0.712	1.093	-1.534	-0.823	-1.061	0.032
Glcci1	-0.545	-0.572	-1.053	-0.711	-0.993	-0.026	0.342	0.448	0.421	-0.06	0.282
Galm	1.191	0.89	1.558	1.473	1.581	-0.301	-0.085	-0.39	-0.691	-0.023	-0.108
Mta3	0.011	0.174	0.056	-0.199	-0.271	0.163	-0.255	0.282	0.445	0.327	0.072
Rhoq	0.314	1.084	0.029	0.365	0.51	0.77	0.336	-0.197	0.573	-0.481	-0.145
Ttc7	-0.314	-0.197	-0.246	-0.185	-0.396	0.117	0.061	0.082	0.199	0.15	0.211
Fpr1	-0.16	-0.288	-0.261	-0.245	0.048	-0.128	0.016	-0.209	-0.336	-0.309	-0.293
1600002H07Rik	-0.466	-0.15	-0.404	-0.189	-0.261	0.317	0.216	-0.205	0.111	-0.143	0.072
Fahd1	-0.75	-0.754	-0.264	-0.448	0.244	-0.004	-0.183	-0.994	-0.998	-0.508	-0.692
Pigq	0.047	-0.053	-0.111	-0.17	-0.14	-0.1	-0.059	0.187	0.087	0.028	-0.031
Glo1	-0.173	-0.545	-0.372	-0.08	-0.133	-0.372	0.292	-0.04	-0.412	-0.239	0.053
H2-Aa	0.609	0.524	0.256	0.314	0.442	-0.085	0.058	0.168	0.083	-0.185	-0.128
H2-Ea-ps	1.475	0.73	0.384	0.307	0.019	-0.745	-0.076	1.457	0.711	0.365	0.289
Rnf5	-0.644	-0.466	-0.821	-0.383	-0.367	0.178	0.438	-0.277	-0.099	-0.454	-0.016
Ppt2	-0.203	-0.448	0.064	0.129	-0.239	-0.245	0.065	0.036	-0.208	0.303	0.368
Cfb	-0.313	0.149	-0.213	-0.01	-0.293	0.462	0.203	-0.02	0.442	0.08	0.283
D17H6S56E-5	2.272	2.754	2.241	2.903	2.628	0.483	0.662	-0.356	0.126	-0.387	0.275
Tcf19	0.759	1.692	1.13	1.871	1.754	0.933	0.741	-0.995	-0.062	-0.624	0.116
Ddr1	0.292	0.127	0.086	-0.036	0.257	-0.164	-0.122	0.035	-0.129	-0.17	-0.292
H2-T24	-0.883	-0.812	-0.376	-0.04	-0.266	0.071	0.336	-0.617	-0.546	-0.11	0.226
Runx2	0.448	1.564	0.484	1.11	1.475	1.117	0.626	-1.027	0.089	-0.991	-0.364
Tspo2	0.277	0.439	0.031	0.527	0.582	0.162	0.496	-0.305	-0.143	-0.552	-0.055
Sgol1	-0.076	1.08	0.141	0.746	0.874	1.156	0.605	-0.95	0.206	-0.733	-0.128
Pot1b	-0.235	-0.817	-0.559	-0.801	-0.573	-0.582	-0.242	0.339	-0.243	0.014	-0.228
Lrg1	0.025	-0.033	0.008	-0.018	-0.136	-0.058	-0.025	0.161	0.102	0.143	0.118
Ptprs	0.655	1.184	0.896	0.94	1.475	0.529	0.044	-0.82	-0.291	-0.579	-0.535
Rfx2	1.402	0.008	-0.194	0.048	-0.472	-1.394	0.242	1.874	0.48	0.278	0.52
Dennd1c	-0.207	-0.029	-0.045	-0.087	-0.105	0.178	-0.042	-0.103	0.076	0.06	0.018
C3	0.214	2.66	1.582	1.289	0.234	2.446	-0.293	-0.021	2.425	1.347	1.054
Rab31	0.435	1.198	0.391	0.321	0.409	0.762	-0.069	0.026	0.789	-0.018	-0.087
Twsg1	0.308	1.478	1.079	1.773	1.287	1.17	0.694	-0.979	0.19	-0.209	0.486
Emilin2	0.007	0.984	-0.083	0.067	0.346	0.977	0.151	-0.339	0.638	-0.429	-0.279
Ndc80	1.284	2.649	1.571	2.439	2.694	1.365	0.868	-1.41	-0.045	-1.123	-0.255
Xdh	-0.374	1.074	0.171	-0.096	0.292	1.447	-0.268	-0.666	0.781	-0.121	-0.389
Cdc42ep3	0.088	-0.251	-0.466	-0.502	-1.158	-0.338	-0.036	1.246	0.907	0.693	0.656
Kif20a	0.375	1.317	0.86	1.856	2.025	0.942	0.996	-1.65	-0.708	-1.165	-0.168
Tmco6	0.011	-0.104	-0.146	-0.13	-0.058	-0.114	0.016	0.069	-0.046	-0.088	-0.071
Rnf14	0.176	-0.035	-0.035	-0.168	-0.281	-0.211	-0.134	0.456	0.246	0.246	0.113
Arhgap26	2.034	1.802	1.935	1.742	1.142	-0.231	-0.194	0.891	0.66	0.793	0.599
Gramd3	-1.537	-1.343	-1.694	-1.617	-2.279	0.194	0.077	0.742	0.936	0.585	0.662
Lmnb1	1.674	2.23	1.702	2.422	2.377	0.556	0.72	-0.703	-0.147	-0.675	0.045
Iigp1	-1.493	0.959	-0.587	1.277	-0.601	2.452	1.864	-0.892	1.56	0.014	1.878
BC023105	1.017	0.534	0.734	0.524	0.313	-0.483	-0.211	0.704	0.221	0.421	0.21
Csf1r	-0.218	-0.327	-0.075	0.028	0.001	-0.109	0.103	-0.219	-0.328	-0.076	0.027
Sh3tc2	0.256	0.367	0.184	0.092	0.241	0.111	-0.092	0.016	0.127	-0.057	-0.149
Wdr7	-0.233	-0.488	-0.219	-0.233	-0.296	-0.255	-0.013	0.063	-0.193	0.076	0.063
Sec11c	1.126	0.919	1.25	0.91	1.506	-0.207	-0.34	-0.38	-0.587	-0.256	-0.596
Impa2	1.508	2.086	1.146	1.859	1.732	0.578	0.713	-0.224	0.354	-0.586	0.127
Acaa2	-0.697	-1.104	-0.89	-0.721	-0.306	-0.407	0.169	-0.391	-0.798	-0.584	-0.415
Pstpip2	-0.094	-0.283	0.073	0.028	-0.033	-0.188	-0.045	-0.062	-0.25	0.106	0.061
Zadh2	0.481	0.238	-0.034	-0.059	0.296	-0.243	-0.026	0.185	-0.057	-0.329	-0.355
Cyb5	-0.265	0.169	-0.259	0.133	0.005	0.434	0.392	-0.27	0.164	-0.264	0.128
Npc1	-0.243	-0.828	-0.655	-0.502	-0.627	-0.585	0.153	0.383	-0.202	-0.029	0.124
S100a11	1.769	1.357	1.188	1.065	1.095	-0.412	-0.124	0.674	0.262	0.093	-0.03
Bloc1s1	-0.436	-0.597	-0.468	-0.151	-0.29	-0.161	0.316	-0.146	-0.307	-0.178	0.138
Reep5	0.818	0.987	0.41	0.718	0.68	0.169	0.308	0.138	0.307	-0.27	0.037
Tmem173	-0.716	-0.395	-0.254	0.032	0.33	0.321	0.286	-1.046	-0.725	-0.584	-0.298
Cd14	0.25	0.707	0.012	0.282	-0.008	0.457	0.27	0.258	0.715	0.02	0.29
Prelid2	1.28	2.451	1.591	1.906	1.945	1.171	0.315	-0.665	0.506	-0.354	-0.038
C330018D20Rik	-0.785	-1.103	-0.304	-0.081	-0.143	-0.318	0.223	-0.642	-0.96	-0.161	0.062
Fech	-0.063	0.363	-0.66	-0.23	-0.456	0.426	0.43	0.393	0.819	-0.204	0.226
Spire1	0.735	0.808	0.231	0.581	0.591	0.073	0.35	0.144	0.217	-0.36	-0.01
Cep76	0.744	0.869	0.406	0.862	0.693	0.126	0.457	0.051	0.176	-0.287	0.169
4930503L19Rik	0.981	1.276	0.735	0.846	0.545	0.295	0.111	0.436	0.731	0.19	0.301
Slc14a1	-1.873	-1.069	-0.848	-0.408	-1.072	0.804	0.44	-0.8	0.004	0.224	0.664
Setbp1	-0.279	1.322	1.024	1.657	1.086	1.6	0.632	-1.364	0.236	-0.061	0.571
Cpt1a	0.709	0.468	0.332	0.589	0.301	-0.241	0.257	0.408	0.167	0.031	0.288
Unc93b1	1.156	1.025	1.167	1.305	1.115	-0.131	0.138	0.041	-0.09	0.051	0.19
Aldh3b2	-0.136	-0.88	-0.342	-0.487	-0.376	-0.745	-0.145	0.24	-0.505	0.034	-0.111
Cdk2ap2	-1.039	-0.88	-0.255	-0.06	-0.239	0.16	0.195	-0.8	-0.64	-0.016	0.179
Tmem134	-0.2	-0.2	-0.262	0.131	0.058	0	0.393	-0.257	-0.257	-0.32	0.073
Ptprcap	-0.157	0.339	0.083	0.143	0.105	0.496	0.06	-0.262	0.234	-0.023	0.038
Ppp1ca	-0.871	-0.722	-0.416	-0.159	-0.247	0.149	0.257	-0.624	-0.475	-0.169	0.088
Pold4	-0.611	-0.247	-0.538	-0.163	-0.245	0.364	0.375	-0.367	-0.002	-0.294	0.081
Pcx	0.04	-0.086	0.043	-0.089	0.275	-0.126	-0.131	-0.235	-0.361	-0.232	-0.364
Cdca5	1.326	2.664	1.886	3.176	2.96	1.338	1.289	-1.635	-0.296	-1.074	0.215
Batf2	0.06	-0.122	-0.204	-0.129	0.204	-0.182	0.074	-0.144	-0.326	-0.408	-0.333
Pla2g16	0.272	-0.28	0.007	-0.035	-0.105	-0.552	-0.042	0.377	-0.175	0.113	0.07
Bscl2	0.032	0.082	-0.053	0.306	0.464	0.05	0.359	-0.432	-0.382	-0.517	-0.158
Ahnak	2.949	2.528	1.835	1.79	1.247	-0.422	-0.045	1.702	1.281	0.587	0.542
Rab3il1	0.06	0.297	-0.014	0.136	0.002	0.237	0.15	0.057	0.295	-0.016	0.134
Fads3	0.181	0.024	-0.136	-0.093	-0.199	-0.157	0.043	0.38	0.223	0.063	0.106
Fads1	-0.403	-0.408	-0.555	0.063	-0.223	-0.006	0.618	-0.179	-0.185	-0.331	0.286
A430093F15Rik	1.065	1.804	1.6	1.874	1.594	0.739	0.274	-0.529	0.21	0.006	0.281
Slc15a3	2.186	2.806	1.524	2.26	2.503	0.62	0.736	-0.317	0.302	-0.979	-0.244
Ms4a4c	-0.352	-0.54	-1.268	-0.575	-0.95	-0.189	0.693	0.598	0.409	-0.319	0.375
Ms4a6c	0.277	0.527	0.858	0.698	0.544	0.25	-0.16	-0.267	-0.017	0.313	0.154
Mpeg1	0.877	0.186	0.188	-0.031	-0.01	-0.69	-0.219	0.887	0.196	0.197	-0.021
Fam111a	0.477	0.18	0.399	0.485	0.706	-0.297	0.086	-0.229	-0.526	-0.307	-0.221
Aldh1a1	0.187	0.419	0.179	0.023	-0.089	0.232	-0.155	0.276	0.507	0.267	0.112
Tmem2	0.296	1.421	0.738	1.06	0.538	1.125	0.322	-0.242	0.883	0.2	0.522
Klf9	0.656	1.17	0.45	0.808	0.203	0.514	0.358	0.454	0.967	0.247	0.605
Gm9895	0.429	0.69	1.079	0.862	1.607	0.261	-0.217	-1.178	-0.917	-0.528	-0.745
Papss2	0.264	-0.133	-0.093	0.001	-0.117	-0.397	0.094	0.381	-0.015	0.025	0.118
Kif20b	0.954	1.688	1.101	1.755	1.914	0.734	0.654	-0.96	-0.226	-0.814	-0.16
Kif11	3.606	5.06	4.163	5.03	5.173	1.454	0.866	-1.567	-0.112	-1.009	-0.143
Entpd1	2.493	4.344	2.116	3.092	2.957	1.851	0.976	-0.464	1.387	-0.841	0.136
Btrc	-0.009	0.051	0.309	-0.019	-0.027	0.06	-0.329	0.018	0.078	0.336	0.007
Tmem180	1.215	0.806	0.569	0.473	1.189	-0.408	-0.096	0.026	-0.382	-0.62	-0.716
Cnnm2	0.043	-0.202	-0.134	-0.116	0.179	-0.245	0.018	-0.137	-0.382	-0.313	-0.295
Mxi1	0.642	1.231	-0.08	0.304	-0.019	0.59	0.384	0.66	1.25	-0.061	0.322
Aldh3b1	0.168	-0.049	0.014	-0.005	-0.2	-0.217	-0.019	0.368	0.15	0.213	0.194
Gstp1	-1.118	-1.101	-0.98	-0.185	-0.243	0.017	0.795	-0.875	-0.857	-0.737	0.058
BC021614	-0.806	-0.581	0.112	0.291	0.507	0.225	0.179	-1.312	-1.087	-0.395	-0.215
Ctsw	-1.42	1.957	-0.568	0.859	-1.538	3.377	1.427	0.117	3.495	0.969	2.397
Ehbp1l1	0.661	0.885	0.519	0.804	0.88	0.223	0.285	-0.219	0.004	-0.361	-0.076
Cdc42ep2	0.258	0.253	-0.01	0.429	0.052	-0.005	0.44	0.206	0.201	-0.062	0.378
Pola2	-0.347	0.306	0.306	0.765	0.734	0.653	0.46	-1.081	-0.428	-0.428	0.031
Ppp2r5b	0.168	0.546	-0.033	-0.362	-0.191	0.377	-0.329	0.359	0.737	0.158	-0.171
Fkbp2	0.695	0.891	0.72	1.025	1.17	0.196	0.305	-0.475	-0.279	-0.449	-0.144
Incenp	1.087	2.101	1.518	2.424	2.489	1.014	0.906	-1.402	-0.388	-0.971	-0.065
Fads2	-0.106	0.116	0.29	0.161	1.944	0.222	-0.129	-2.051	-1.829	-1.655	-1.783
Fen1	0.276	0.625	0.634	0.598	0.911	0.349	-0.036	-0.634	-0.285	-0.277	-0.313
Tmem138	0.394	0.383	0.178	0.29	0.508	-0.011	0.113	-0.113	-0.124	-0.33	-0.217
AW112010	0.196	1.563	0.454	1.282	0.365	1.367	0.828	-0.169	1.198	0.089	0.917
Ms4a6d	-0.176	-0.062	-0.339	-0.022	0.181	0.114	0.317	-0.356	-0.243	-0.52	-0.202
Ms4a3	0.161	0.39	-0.15	-0.01	-0.069	0.229	0.14	0.23	0.459	-0.08	0.059
Cep78	0.33	0.062	0.184	0.356	0.633	-0.268	0.172	-0.303	-0.571	-0.449	-0.277
Gcnt1	0.795	1.608	1.159	1.293	2.426	0.813	0.134	-1.631	-0.818	-1.267	-1.133
Anxa1	4.378	2.733	2.855	2.261	2.006	-1.646	-0.594	2.372	0.727	0.849	0.255
Gda	0.013	0.042	-0.174	-0.003	0.087	0.029	0.172	-0.074	-0.045	-0.262	-0.09
Pip5k1b	2.018	1.124	1.319	1.3	0.833	-0.894	-0.019	1.185	0.291	0.486	0.467
Ermp1	0.531	0.444	0.347	0.325	0.539	-0.087	-0.023	-0.009	-0.096	-0.192	-0.215
Sorbs1	0.052	0.135	-0.028	0.134	-0.192	0.083	0.162	0.243	0.326	0.164	0.326
Pik3ap1	1.967	2.305	1.863	1.972	2.874	0.337	0.109	-0.907	-0.57	-1.011	-0.902
Arhgap19	1.371	1.969	1.437	2.6	2.715	0.599	1.162	-1.344	-0.745	-1.277	-0.115
Cuedc2	0.121	0.477	0.084	0.743	0.652	0.356	0.659	-0.531	-0.175	-0.568	0.091
Dclre1a	0.335	0.598	0.331	0.701	0.557	0.263	0.37	-0.222	0.041	-0.225	0.145
Lax1	-0.521	-0.578	0.849	0.756	0.898	-0.057	-0.094	-1.419	-1.476	-0.049	-0.143
Frmd4a	0.144	-0.257	-0.266	-0.437	-0.302	-0.401	-0.171	0.446	0.044	0.035	-0.135
Usp6nl	-0.019	-0.099	0.868	0.591	0.363	-0.08	-0.277	-0.382	-0.462	0.505	0.228
Vim	1.134	0.848	0.305	0.65	0.473	-0.287	0.346	0.661	0.374	-0.169	0.177
Plxdc2	2.831	1.076	1.139	0.423	0.701	-1.755	-0.716	2.13	0.375	0.439	-0.278
Commd3	-0.108	0.178	0.176	0.23	0.32	0.286	0.054	-0.428	-0.141	-0.143	-0.09
Il1f9	0.263	0.265	0.188	0.238	0.202	0.003	0.05	0.061	0.063	-0.014	0.036
Il1rn	-0.257	0.184	-0.087	-0.147	0.123	0.441	-0.06	-0.381	0.061	-0.21	-0.27
Cercam	0.201	0.344	-0.048	0.123	0.444	0.143	0.171	-0.244	-0.101	-0.492	-0.321
Eng	0.093	0.021	0.134	0.401	0.231	-0.073	0.267	-0.138	-0.211	-0.097	0.17
Sh2d3c	-0.73	-0.497	-0.368	-0.169	-0.283	0.233	0.199	-0.447	-0.214	-0.084	0.115
Angptl2	0.301	0.823	1.765	1.49	1.972	0.522	-0.275	-1.671	-1.149	-0.207	-0.482
Glo1	-0.173	-0.545	-0.372	-0.08	-0.133	-0.372	0.292	-0.04	-0.412	-0.239	0.053
Nek6	0.083	1.075	0.375	0.978	0.477	0.993	0.603	-0.394	0.599	-0.102	0.501
Dapl1	-3.909	-5.53	-3.867	-4.822	-4.698	-1.621	-0.956	0.79	-0.832	0.832	-0.124
Gca	-0.215	0.081	-0.051	-0.107	0.537	0.296	-0.056	-0.753	-0.456	-0.588	-0.644
Scrn3	-0.017	-0.009	0.179	-0.027	0.108	0.008	-0.206	-0.126	-0.117	0.071	-0.136
Itga4	0.686	-0.051	-0.16	-0.05	-1.271	-0.737	0.111	1.957	1.221	1.111	1.222
Dnajc10	-0.409	-0.551	-0.283	-0.431	-0.207	-0.143	-0.148	-0.201	-0.344	-0.076	-0.224
Dusp19	-0.181	-0.193	0.252	0.015	0.42	-0.012	-0.236	-0.601	-0.613	-0.168	-0.405
Itgav	0.342	0.946	0.612	0.532	0.219	0.604	-0.08	0.123	0.727	0.393	0.313
Ypel4	0.26	0.671	0.176	0.39	0.298	0.41	0.214	-0.037	0.373	-0.121	0.093
Ube2l6	0.719	1.044	0.384	0.831	0.427	0.325	0.447	0.293	0.618	-0.042	0.405
Slc43a1	0.627	0.214	0.213	0.06	0.204	-0.413	-0.153	0.423	0.01	0.009	-0.144
Slc43a3	2.04	2.693	2.212	3.064	3.381	0.653	0.852	-1.34	-0.688	-1.169	-0.317
Prg2	0.303	0.414	0.005	0.08	0.017	0.111	0.074	0.286	0.397	-0.011	0.063
Acp2	-0.45	-0.429	-0.371	-0.207	-0.28	0.022	0.164	-0.17	-0.149	-0.091	0.073
Apip	-0.26	0.117	0.173	0.08	0.437	0.378	-0.093	-0.698	-0.32	-0.264	-0.357
Lmo2	0.596	0.51	0.535	0.419	0.431	-0.086	-0.116	0.165	0.079	0.104	-0.013
Fbxo3	0.226	0.056	0.407	0.001	0.33	-0.17	-0.406	-0.103	-0.273	0.077	-0.329
Hadhb	-0.204	0.076	-0.509	-0.153	-0.379	0.279	0.356	0.175	0.454	-0.13	0.226
Kif18a	1.53	2.203	1.611	2.262	2.39	0.672	0.651	-0.86	-0.188	-0.779	-0.128
Ccdc34	1.19	1.568	0.896	1.387	1.67	0.378	0.491	-0.48	-0.103	-0.775	-0.284
Slc12a6	0.278	-0.502	-0.021	-0.434	-0.39	-0.78	-0.413	0.668	-0.112	0.37	-0.043
BC052040	-0.388	-0.345	0.083	0.123	0.302	0.043	0.04	-0.69	-0.647	-0.219	-0.179
Thbs1	-0.176	0.113	0.096	-0.041	-0.157	0.289	-0.137	-0.019	0.27	0.253	0.116
Bub1b	3.084	4.395	3.748	4.855	5.153	1.311	1.107	-2.069	-0.758	-1.405	-0.298
Casc5	2.974	4.144	3.482	4.482	4.517	1.17	1	-1.543	-0.373	-1.035	-0.035
Rad51	1.493	2.992	2.222	2.998	3.131	1.5	0.777	-1.639	-0.139	-0.909	-0.133
Nusap1	3.06	4.558	3.379	4.389	4.33	1.498	1.01	-1.27	0.228	-0.952	0.058
Ccndbp1	-0.101	-0.144	-0.132	-0.325	-0.18	-0.043	-0.193	0.078	0.036	0.048	-0.145
Wdr76	0.253	0.486	0.322	0.674	0.602	0.233	0.352	-0.349	-0.116	-0.28	0.072
Sord	0.642	0.248	-0.374	0.153	0.727	-0.394	0.527	-0.085	-0.479	-1.101	-0.574
Gm14085	-0.281	-0.117	-0.228	-0.189	-0.04	0.164	0.039	-0.241	-0.077	-0.188	-0.149
Sqrdl	-0.459	-0.778	-0.234	-0.407	-0.459	-0.319	-0.173	0	-0.318	0.225	0.053
Sirpa	0.527	0.45	0.342	0.187	0.497	-0.077	-0.155	0.029	-0.047	-0.156	-0.31
Cdc25b	1.826	1.268	1.295	1.407	1.677	-0.558	0.112	0.148	-0.41	-0.382	-0.271
Mavs	-0.806	-1.187	-0.946	-0.394	-0.397	-0.381	0.552	-0.409	-0.791	-0.549	0.003
Gzf1	0.234	0.586	0.332	0.599	0.594	0.352	0.268	-0.36	-0.008	-0.262	0.006
Cst7	0.193	1.882	1.349	2.079	2.303	1.689	0.73	-2.11	-0.421	-0.954	-0.224
Gins1	1.505	2.103	1.797	2.845	3.015	0.598	1.048	-1.511	-0.913	-1.219	-0.171
Srxn1	0.441	0.458	0.306	0.633	0.368	0.017	0.327	0.073	0.089	-0.062	0.265
Tpx2	2.776	4.134	3.279	4.329	4.365	1.358	1.05	-1.589	-0.231	-1.085	-0.036
Hck	0.228	0.065	0.199	-0.133	0.052	-0.163	-0.332	0.176	0.013	0.147	-0.185
Acss2	-1.468	-2.751	-1.976	-1.884	-1.589	-1.283	0.092	0.122	-1.162	-0.387	-0.295
Lbp	-0.474	-0.685	-0.584	-0.423	-0.667	-0.211	0.16	0.194	-0.017	0.084	0.244
Fam83d	1.145	2.144	0.782	1.488	1.521	0.998	0.706	-0.375	0.623	-0.738	-0.033
Mybl2	1.084	1.779	1.233	2.051	2.118	0.695	0.818	-1.034	-0.339	-0.886	-0.068
Ube2c	3.357	4.65	3.662	4.893	4.994	1.293	1.231	-1.637	-0.344	-1.332	-0.1
Ctsa	0.028	0.15	-0.21	0.177	0.376	0.121	0.387	-0.348	-0.226	-0.586	-0.199
Mmp9	1.206	2.045	0.203	0.445	0.215	0.839	0.241	0.992	1.83	-0.012	0.23
Cd40	-0.084	0.272	-0.483	-0.076	-0.05	0.356	0.408	-0.033	0.323	-0.433	-0.025
Zfp831	-0.111	-0.459	0.465	0.365	0.143	-0.348	-0.099	-0.254	-0.602	0.322	0.222
Pcmtd2	-0.237	-0.76	-0.325	-0.601	-0.814	-0.523	-0.276	0.577	0.054	0.488	0.212
Mcm10	0.839	1.795	1.331	2.343	2.548	0.956	1.012	-1.709	-0.753	-1.217	-0.205
Optn	0.204	0.884	0.092	0.273	0.602	0.68	0.181	-0.398	0.282	-0.51	-0.329
Arhgap21	2.385	2.083	1.595	1.607	1.652	-0.302	0.012	0.733	0.431	-0.057	-0.045
Ssna1	-0.171	0.194	-0.293	0.125	0.168	0.366	0.418	-0.339	0.027	-0.461	-0.042
Vopp1	0.254	0.577	-0.464	-0.308	-1.142	0.323	0.156	1.396	1.719	0.678	0.835
Snca	0.635	0.035	0.157	-0.224	-0.075	-0.601	-0.381	0.71	0.11	0.232	-0.149
Il12rb2	0.322	4.03	-0.107	2.47	-0.126	3.709	2.577	0.448	4.156	0.019	2.596
Vamp8	0.819	0.976	0.775	0.938	0.803	0.157	0.162	0.016	0.173	-0.027	0.135
Htra2	0.177	-0.127	0.143	0.234	0.03	-0.304	0.091	0.147	-0.157	0.113	0.204
Wbp1	-0.325	-0.027	-0.08	-0.109	0.139	0.298	-0.029	-0.464	-0.166	-0.22	-0.248
Dguok	-0.132	-0.29	0.165	0.013	0.365	-0.158	-0.151	-0.497	-0.655	-0.2	-0.352
Arhgap25	-0.173	-0.603	0.021	-0.014	-0.178	-0.43	-0.035	0.005	-0.425	0.199	0.164
Abtb1	0.274	0.397	-0.312	0.023	-0.147	0.123	0.335	0.42	0.544	-0.166	0.17
Mcm2	-0.135	0.633	0.454	1.08	0.929	0.768	0.626	-1.065	-0.297	-0.475	0.15
Srgap3	0.39	0.036	-0.255	0.155	0.252	-0.354	0.41	0.139	-0.216	-0.507	-0.097
Srgap3	0.39	0.036	-0.255	0.155	0.252	-0.354	0.41	0.139	-0.216	-0.507	-0.097
Mbd4	-0.358	-0.185	-0.026	0.369	0.369	0.173	0.396	-0.727	-0.554	-0.395	0.001
Alox5	1.803	0.907	0.579	-0.077	1.133	-0.896	-0.656	0.67	-0.226	-0.554	-1.211
Rassf4	0.16	-0.126	-0.122	0.051	-0.266	-0.286	0.173	0.426	0.14	0.144	0.317
Ccdc77	-0.267	-0.353	-0.094	-0.095	0.078	-0.086	-0.001	-0.345	-0.431	-0.172	-0.173
Mical3	-0.893	-1.237	-0.676	-0.749	-0.684	-0.344	-0.073	-0.209	-0.553	0.008	-0.065
Klrg1	5.453	4.679	2.353	3.761	0.611	-0.774	1.408	4.842	4.068	1.742	3.15
Apobec1	-0.618	-1.003	-0.867	-0.756	-0.526	-0.385	0.111	-0.092	-0.477	-0.342	-0.23
Clec4e	0.141	0.389	-0.072	-0.06	0.16	0.248	0.012	-0.019	0.23	-0.231	-0.22
Tpi1	0.631	2.566	0.798	1.93	2.331	1.936	1.132	-1.7	0.236	-1.533	-0.4
Lag3	3.169	6.723	4.182	6.125	5.465	3.554	1.944	-2.297	1.258	-1.284	0.66
Ptms	0.655	1.322	0.923	1.208	1.213	0.667	0.285	-0.558	0.109	-0.29	-0.005
Ncapd2	1.619	2.651	2.215	3.072	3.09	1.033	0.857	-1.471	-0.439	-0.875	-0.018
Rad51ap1	0.885	1.777	1.133	2.125	2.039	0.892	0.992	-1.154	-0.262	-0.906	0.086
Klrb1c	0.633	0.192	0.113	0.352	0.507	-0.441	0.24	0.127	-0.314	-0.394	-0.154
Klrb1b	0.342	0.332	0.358	0.348	0.479	-0.011	-0.011	-0.136	-0.147	-0.12	-0.131
Klrk1	2.932	1.09	0.484	0.526	0.096	-1.842	0.042	2.836	0.995	0.389	0.43
Clec7a	0.186	0.198	-0.015	0.201	-0.031	0.013	0.216	0.216	0.229	0.016	0.232
Klrc1	-0.623	0.688	-0.575	-0.477	-0.839	1.311	0.098	0.217	1.528	0.264	0.362
Klri1	0.117	0.472	0.317	0.521	0.236	0.356	0.204	-0.119	0.236	0.081	0.285
Klri2	0.306	-0.021	0.078	-0.045	-0.11	-0.327	-0.123	0.416	0.09	0.189	0.066
Klra9	0.551	0.369	0.381	0.14	0.351	-0.181	-0.241	0.199	0.018	0.029	-0.212
Hebp1	-0.261	0.1	-0.366	-0.817	-0.551	0.361	-0.451	0.29	0.651	0.185	-0.267
Plbd1	-0.615	-0.429	-0.463	-0.643	-0.574	0.187	-0.18	-0.041	0.146	0.112	-0.068
Hist4h4	-0.407	-0.839	-0.367	-0.201	-0.438	-0.432	0.166	0.031	-0.401	0.071	0.237
Art4	-0.798	-0.73	-0.587	-0.648	-0.584	0.068	-0.061	-0.214	-0.146	-0.003	-0.064
Tm7sf3	0.429	0.785	0.126	0.393	0.565	0.356	0.267	-0.136	0.22	-0.439	-0.172
Ncr1	-0.199	-0.294	-0.558	-0.522	-0.217	-0.094	0.037	0.018	-0.076	-0.341	-0.305
Suv420h2	0.485	0.59	0.37	0.442	0.633	0.105	0.072	-0.148	-0.043	-0.263	-0.191
Lig1	1.16	1.697	1.54	2.232	2.149	0.537	0.692	-0.988	-0.452	-0.609	0.083
Pla2g4c	0.097	0.216	0.014	-0.008	0.355	0.119	-0.022	-0.258	-0.14	-0.341	-0.363
Pglyrp1	0.709	2.65	0.883	1.893	1.714	1.941	1.01	-1.005	0.936	-0.832	0.179
Blvrb	0.095	-0.12	-0.354	-0.092	0.26	-0.215	0.262	-0.165	-0.38	-0.614	-0.352
Sertad3	0.567	-0.272	-0.064	-0.508	-0.088	-0.839	-0.444	0.655	-0.184	0.024	-0.42
Ech1	0.175	0.522	0.029	0.286	0.207	0.346	0.257	-0.032	0.315	-0.178	0.079
Rasgrp4	0.768	0.495	0.456	0.5	0.326	-0.273	0.044	0.442	0.17	0.13	0.175
Tyrobp	1.343	1.023	0.087	0.416	0.158	-0.319	0.329	1.185	0.866	-0.071	0.258
Hspb6	-0.295	-0.085	-0.138	-0.012	-0.188	0.21	0.127	-0.107	0.103	0.05	0.176
Ube2h	-0.613	-1.287	-0.564	-0.501	-1.043	-0.675	0.063	0.43	-0.245	0.479	0.542
Siglecg	0.209	0.227	0.196	0.201	0.158	0.018	0.004	0.05	0.068	0.038	0.042
Nkg7	2.058	5.284	0.72	3.224	2.073	3.226	2.504	-0.015	3.211	-1.354	1.151
Etfb	0.827	0.602	0.575	0.888	1.035	-0.225	0.313	-0.208	-0.434	-0.46	-0.148
Klk1b21	0.252	0.657	0.198	0.357	0.146	0.405	0.159	0.107	0.512	0.052	0.211
Klk1b22	0.148	0.187	-0.167	0.128	-0.358	0.039	0.294	0.506	0.544	0.191	0.485
Josd2	0.329	-0.144	0.129	0.068	0.141	-0.473	-0.061	0.188	-0.285	-0.012	-0.074
Napsa	0.358	1.2	0.158	0.415	-0.241	0.843	0.257	0.599	1.441	0.399	0.656
Cyfip1	1.868	2.419	2.329	2.224	1.544	0.551	-0.105	0.324	0.875	0.785	0.68
Mcee	0.286	0.298	0.03	0.044	0.333	0.012	0.013	-0.047	-0.035	-0.303	-0.289
Isg20	0.121	0.694	0.036	0.633	0.371	0.574	0.596	-0.25	0.324	-0.335	0.262
Fanci	-0.262	0.362	0.031	0.715	0.59	0.624	0.683	-0.853	-0.229	-0.559	0.124
Sema4b	-0.529	-0.297	-0.26	0.274	-0.135	0.232	0.534	-0.394	-0.163	-0.125	0.409
Prc1	2.276	3.403	1.972	3.047	2.912	1.128	1.075	-0.636	0.492	-0.94	0.136
Sh3gl3	-0.205	0.437	0.242	0.645	0.367	0.642	0.403	-0.572	0.07	-0.125	0.278
Prcp	-0.35	-0.714	-0.606	-0.893	-0.503	-0.364	-0.287	0.153	-0.211	-0.103	-0.39
Gdpd5	-0.183	0.482	0.198	0.111	0.349	0.665	-0.087	-0.532	0.133	-0.152	-0.239
Arrb1	-0.145	0.428	-0.317	-0.433	-0.993	0.573	-0.115	0.848	1.421	0.676	0.561
Stard10	1.109	0.539	0.833	0.565	1.281	-0.57	-0.268	-0.172	-0.742	-0.448	-0.716
Pde2a	0.025	-0.09	0.506	0.636	0.059	-0.116	0.13	-0.034	-0.15	0.446	0.577
Rrm1	0.762	1.496	1.286	1.994	1.924	0.733	0.708	-1.162	-0.429	-0.638	0.07
Smpd1	-0.091	0.056	-0.425	-0.572	-0.446	0.147	-0.147	0.355	0.502	0.021	-0.126
Ampd3	-0.896	-2.092	-0.865	-1.035	-1.04	-1.196	-0.17	0.144	-1.052	0.176	0.006
Eef2k	0.153	-0.304	-0.404	-0.263	-0.316	-0.457	0.142	0.469	0.011	-0.089	0.053
Plk1	1.741	2.472	2.158	3.503	3.817	0.731	1.345	-2.076	-1.344	-1.658	-0.314
Acp1	-0.369	-0.06	0.02	0.103	0.12	0.309	0.083	-0.489	-0.18	-0.1	-0.017
Mapk3	0.595	0.772	0.453	0.675	0.448	0.178	0.223	0.147	0.325	0.005	0.227
Gdpd3	0.476	0.183	-0.031	0.084	0.004	-0.293	0.115	0.472	0.179	-0.035	0.08
Ypel3	0.004	-0.216	-0.124	-0.292	-0.388	-0.22	-0.168	0.392	0.172	0.264	0.095
Bckdk	-0.542	-0.598	-0.26	0.13	0.051	-0.055	0.39	-0.593	-0.648	-0.31	0.079
Itgam	-0.819	-1.124	-0.8	-0.83	-0.359	-0.305	-0.029	-0.46	-0.765	-0.442	-0.471
Itgax	-0.082	0.245	-0.034	-0.217	0.265	0.327	-0.183	-0.347	-0.02	-0.299	-0.481
Bag3	-0.463	-0.042	-0.495	-0.329	-0.396	0.421	0.166	-0.067	0.354	-0.099	0.067
Ifitm1	0.066	0.197	-0.086	-0.068	0.231	0.131	0.018	-0.165	-0.033	-0.317	-0.299
Ptdss2	0.093	-0.101	-0.331	0.046	-0.039	-0.194	0.377	0.133	-0.061	-0.292	0.085
Taldo1	-0.385	-0.638	-0.252	-0.055	0.097	-0.254	0.197	-0.482	-0.736	-0.349	-0.153
Lsp1	-0.133	-0.354	-0.283	-0.277	-0.383	-0.221	0.006	0.25	0.029	0.099	0.105
Tspan32	-1.178	-1.89	-0.693	-0.885	-1.178	-0.712	-0.192	0	-0.711	0.485	0.293
Tmem86b	-0.626	-0.866	-0.438	-0.636	-0.652	-0.24	-0.198	0.026	-0.214	0.214	0.016
Cox6b2	0.525	1.332	0.567	0.796	0.858	0.807	0.229	-0.333	0.473	-0.292	-0.063
Rnf141	0.781	-0.065	-0.24	0.141	-0.199	-0.847	0.381	0.98	0.134	-0.041	0.34
C5ar1	-0.194	-0.033	-0.036	0.311	0.256	0.16	0.347	-0.45	-0.29	-0.293	0.055
Apoe	0.364	0.107	0.817	0.454	0.196	-0.258	-0.363	0.169	-0.089	0.622	0.259
Cd177	-0.62	-0.48	-0.922	-0.996	-0.691	0.14	-0.075	0.071	0.211	-0.231	-0.306
Pou2f2	0.867	0.255	1.119	1.008	1.023	-0.612	-0.111	-0.156	-0.768	0.096	-0.015
Ceacam1	0.53	0.147	0.188	-0.051	0.304	-0.384	-0.239	0.227	-0.157	-0.116	-0.355
Plekhg2	-0.958	-0.682	-0.295	-0.243	-0.18	0.276	0.052	-0.778	-0.502	-0.115	-0.063
Kcnk6	1.257	1.09	1.049	0.736	1.007	-0.167	-0.313	0.25	0.084	0.043	-0.271
BC053749	-0.537	-0.237	-0.392	0.075	-0.004	0.3	0.467	-0.533	-0.233	-0.388	0.079
Zbtb32	0.764	0.931	0.824	1.392	1.819	0.167	0.568	-1.055	-0.888	-0.995	-0.427
Haus5	-0.576	-0.192	-0.848	0.056	0.204	0.384	0.904	-0.78	-0.397	-1.052	-0.149
Ffar2	1.148	2.675	0.495	1.777	1.293	1.527	1.282	-0.145	1.382	-0.798	0.484
Ccne1	0.195	0.118	0.222	0.864	1.027	-0.077	0.642	-0.832	-0.909	-0.805	-0.163
Cd33	-0.013	0.494	0.223	0.032	0.366	0.507	-0.191	-0.379	0.129	-0.143	-0.334
Siglece	0.239	0.362	0.368	0.182	0.148	0.124	-0.185	0.091	0.215	0.22	0.035
Dkkl1	1.321	2.138	0.835	1.382	2.036	0.817	0.547	-0.715	0.102	-1.201	-0.653
Saa3	-0.118	2.905	-0.298	0.236	0.176	3.023	0.534	-0.295	2.728	-0.474	0.06
Mrgpra2a	0.6	0.641	0.575	0.334	0.631	0.041	-0.24	-0.031	0.01	-0.056	-0.297
Mrgpra2b	-0.178	-0.395	-0.305	-0.271	-0.398	-0.217	0.035	0.22	0.003	0.093	0.128
E2f8	2.598	3.958	2.977	4.208	4.399	1.36	1.231	-1.801	-0.442	-1.423	-0.192
Nipa1	-0.088	-0.102	-0.308	-0.171	-0.268	-0.015	0.137	0.18	0.165	-0.04	0.097
Depdc1a	2.729	4.169	3.022	4.25	4.356	1.439	1.227	-1.627	-0.188	-1.334	-0.107
Lrrk1	0.025	0.497	0.132	0.195	-0.011	0.472	0.063	0.036	0.507	0.142	0.205
Idh2	-0.784	-1.178	-0.471	-0.421	-0.211	-0.394	0.05	-0.574	-0.967	-0.261	-0.211
Blm	0.407	2.105	0.754	1.499	1.556	1.698	0.746	-1.149	0.549	-0.803	-0.057
4632434I11Rik	0.096	0.749	0.305	1.035	1.165	0.653	0.73	-1.069	-0.416	-0.86	-0.129
Capn5	0.237	0.263	0.195	0.298	0.007	0.027	0.104	0.229	0.256	0.187	0.291
Trim30d	-0.057	-0.322	-0.175	-0.053	0.337	-0.266	0.122	-0.393	-0.659	-0.512	-0.39
St5	1.884	0.351	0.405	0.352	-0.037	-1.532	-0.053	1.92	0.388	0.441	0.389
Rnf141	0.781	-0.065	-0.24	0.141	-0.199	-0.847	0.381	0.98	0.134	-0.041	0.34
Sox6	0.004	0.141	-0.1	0.065	0.112	0.137	0.165	-0.108	0.03	-0.212	-0.047
Eri2	-0.253	0.172	-0.134	0.131	0.135	0.425	0.265	-0.388	0.037	-0.269	-0.004
Cdr2	0.563	-0.11	-0.156	-0.57	-0.098	-0.672	-0.414	0.661	-0.011	-0.058	-0.472
Igsf6	-1.247	-1.614	-0.856	-1.27	-1.785	-0.367	-0.415	0.538	0.171	0.929	0.515
Coro1a	-0.635	-0.442	-0.439	-0.252	-0.347	0.193	0.187	-0.288	-0.095	-0.092	0.095
Kif22	1.611	2.656	1.863	2.797	3.055	1.045	0.934	-1.444	-0.4	-1.192	-0.258
Fam53b	-0.588	-0.415	-0.294	-0.366	-0.53	0.174	-0.072	-0.058	0.116	0.237	0.164
Uros	-0.275	-0.051	0.071	-0.1	0.271	0.224	-0.171	-0.546	-0.322	-0.2	-0.371
Mki67	3.913	5.385	4.474	5.271	5.387	1.472	0.797	-1.473	-0.001	-0.913	-0.116
Adam8	1.646	2.674	0.524	1.645	1.577	1.028	1.121	0.068	1.097	-1.053	0.068
Tubgcp2	0.247	0.661	0.15	0.553	0.375	0.415	0.403	-0.128	0.287	-0.225	0.178
Ifitm6	0.443	0.956	0.435	0.735	1.815	0.512	0.299	-1.371	-0.859	-1.379	-1.08
Ctsd	-0.188	0.205	-0.544	-0.237	-0.363	0.393	0.306	0.175	0.568	-0.18	0.126
Ccnd1	0.183	-0.073	-0.017	-0.143	-0.29	-0.256	-0.126	0.474	0.218	0.273	0.147
Myadm	3.151	2.287	1.199	1.536	1.271	-0.863	0.337	1.879	1.016	-0.073	0.264
Pnpla6	-0.096	-0.068	-0.005	-0.273	-0.217	0.028	-0.267	0.12	0.148	0.212	-0.056
F10	0.087	0.282	-0.205	-0.085	0.066	0.195	0.12	0.021	0.216	-0.271	-0.151
Cul4a	0.292	-0.149	0.149	0.075	0.088	-0.441	-0.074	0.204	-0.237	0.061	-0.013
Ifitm1	0.066	0.197	-0.086	-0.068	0.231	0.131	0.018	-0.165	-0.033	-0.317	-0.299
Cln8	-0.452	-0.223	-0.307	-0.101	0.009	0.23	0.206	-0.461	-0.231	-0.316	-0.11
Ank1	0.163	-0.181	-0.111	-0.015	0.097	-0.345	0.096	0.067	-0.278	-0.208	-0.112
Ppapdc1b	-0.486	-0.164	-0.554	-0.357	-0.573	0.322	0.197	0.087	0.409	0.019	0.216
Zfp703	0.085	0.173	0.24	-0.027	0.116	0.089	-0.267	-0.032	0.057	0.124	-0.143
Tex15	0.448	0.475	0.846	0.452	1.164	0.027	-0.393	-0.716	-0.689	-0.318	-0.712
Zdhhc2	4.693	4.353	4.445	4.368	4.5	-0.34	-0.077	0.192	-0.148	-0.055	-0.133
Acsl1	-0.555	-0.92	-0.658	-0.775	-0.7	-0.365	-0.118	0.146	-0.22	0.043	-0.075
Fbxo8	-0.122	-0.391	-0.3	-0.461	-0.349	-0.269	-0.161	0.227	-0.042	0.048	-0.112
Hmgb2	1.172	1.411	1.275	1.671	1.569	0.239	0.396	-0.397	-0.158	-0.294	0.102
Mrpl34	-0.245	-0.456	-0.142	0.334	0.37	-0.211	0.476	-0.615	-0.826	-0.512	-0.036
Klf2	-0.212	-0.814	-0.753	-0.964	-1.153	-0.602	-0.211	0.941	0.339	0.4	0.189
Mcm5	0.761	1.688	1.437	2.137	2.148	0.928	0.7	-1.388	-0.46	-0.711	-0.011
Gypa	0.005	0.282	0.06	0.054	-0.007	0.277	-0.006	0.013	0.289	0.067	0.061
Asf1b	1.025	2.293	1.675	2.583	2.457	1.268	0.908	-1.431	-0.164	-0.782	0.126
Prkaca	0.517	0.562	0.561	0.456	0.711	0.045	-0.105	-0.194	-0.149	-0.15	-0.255
Lyl1	-0.357	-0.275	-0.102	0.085	0.234	0.082	0.187	-0.591	-0.509	-0.336	-0.149
Klf1	0.118	0.445	0.213	0.049	0.146	0.328	-0.164	-0.028	0.3	0.068	-0.097
Prdx2	-0.012	-0.141	-0.075	0.211	0.301	-0.129	0.286	-0.312	-0.441	-0.376	-0.09
Rbl2	0.72	0.84	0.373	0.384	0.006	0.119	0.011	0.714	0.833	0.367	0.378
Lpcat2	-0.272	-0.088	-0.152	-0.172	-0.274	0.184	-0.02	0.002	0.186	0.122	0.102
Cpne2	1.126	0.896	0.83	1.003	1.093	-0.229	0.173	0.033	-0.197	-0.263	-0.09
Gpr114	-0.185	-0.106	0.141	-0.205	-0.002	0.078	-0.346	-0.183	-0.105	0.142	-0.203
Gpr56	0.337	0.065	0.093	0.111	0.077	-0.272	0.018	0.26	-0.012	0.016	0.033
Gpr97	-0.269	0.347	-0.207	-0.61	-0.353	0.616	-0.403	0.084	0.701	0.146	-0.257
Gins3	0.683	1.111	0.726	1.114	1.294	0.428	0.388	-0.612	-0.184	-0.569	-0.18
Ces2g	0.356	0.066	0.072	0.202	-0.058	-0.29	0.13	0.414	0.125	0.13	0.26
Nfatc3	-0.197	-0.278	-0.232	-0.358	-0.427	-0.081	-0.126	0.23	0.149	0.195	0.069
Phlpp2	0.721	0.721	0.766	0.796	0.736	0	0.031	-0.015	-0.016	0.029	0.06
St3gal2	0.337	0.133	0.617	0.338	0.609	-0.204	-0.279	-0.272	-0.476	0.008	-0.271
Cenpn	-0.038	1.452	1.036	1.547	1.725	1.49	0.511	-1.763	-0.273	-0.69	-0.179
Plcg2	0.478	0.59	-0.007	0.357	0.076	0.112	0.364	0.402	0.515	-0.082	0.282
Zfpm1	-0.418	0.232	0.406	0.308	0.234	0.65	-0.099	-0.652	-0.002	0.173	0.074
Nrp1	5.971	4.355	5.418	5.188	4.648	-1.616	-0.229	1.323	-0.293	0.77	0.541
Cd209a	-0.005	0.136	-0.026	-0.035	-0.015	0.141	-0.009	0.01	0.151	-0.011	-0.02
Atp7b	0.156	0.531	0.03	0.031	0.18	0.375	0.001	-0.023	0.352	-0.15	-0.149
Ckap2	1.865	3.52	2.87	3.488	4	1.655	0.618	-2.135	-0.48	-1.129	-0.512
Gins4	0.497	0.459	0.39	0.469	0.582	-0.038	0.079	-0.085	-0.123	-0.191	-0.112
Adam9	0.638	2.016	0.622	1.145	0.932	1.377	0.522	-0.294	1.083	-0.31	0.212
Plekha2	-0.108	0.126	-0.091	0.022	-0.019	0.234	0.113	-0.089	0.145	-0.072	0.041
Nrg1	0.204	0.277	0.289	0.009	0.159	0.073	-0.28	0.045	0.118	0.13	-0.15
Wrn	-0.064	-0.131	-0.321	-0.171	-0.283	-0.067	0.15	0.219	0.152	-0.039	0.112
Rbpms	0.079	0.288	0.02	-0.162	-0.011	0.209	-0.182	0.09	0.3	0.031	-0.15
Msr1	-0.361	-0.278	-0.313	-0.247	0.27	0.083	0.066	-0.631	-0.548	-0.583	-0.517
Asah1	0.671	0.23	-0.038	0.002	-0.333	-0.441	0.04	1.004	0.563	0.296	0.335
Neil3	0.888	2.039	1.411	1.713	2.148	1.151	0.302	-1.26	-0.109	-0.736	-0.435
Ifi30	-0.22	-0.505	0.1	0.264	1.203	-0.285	0.164	-1.423	-1.708	-1.103	-0.939
Cyp4f18	0.27	0.469	-0.17	-0.234	-0.012	0.198	-0.063	0.283	0.481	-0.158	-0.221
Gab1	0.131	0.221	-0.182	0.007	0.126	0.09	0.189	0.005	0.095	-0.307	-0.119
Gcdh	-0.033	-0.337	-0.144	-0.072	0.357	-0.304	0.072	-0.39	-0.694	-0.501	-0.429
Rnaseh2a	-0.076	-0.117	-0.226	0.143	0.064	-0.041	0.369	-0.141	-0.181	-0.29	0.079
Mylk3	0.171	0.435	0.164	0.044	0.105	0.264	-0.12	0.067	0.331	0.059	-0.061
Tppp3	0.698	0.323	0.197	0.299	0.288	-0.374	0.103	0.41	0.036	-0.091	0.012
Atp6v0d1	-0.461	-0.488	-0.376	-0.443	-0.1	-0.028	-0.067	-0.361	-0.389	-0.276	-0.343
Ranbp10	-1.18	-0.933	-1.649	-1.105	-1.618	0.246	0.544	0.438	0.684	-0.031	0.513
Psmb10	-1.248	-0.76	-0.798	-0.305	-0.446	0.488	0.493	-0.802	-0.315	-0.352	0.141
Nqo1	0.351	0.198	0.336	0.819	0.964	-0.153	0.483	-0.613	-0.766	-0.628	-0.146
Hp	-0.408	-0.075	-0.042	-0.206	-0.414	0.333	-0.164	0.005	0.338	0.371	0.208
Mlkl	0.55	0.797	0.262	0.704	0.417	0.247	0.442	0.133	0.38	-0.155	0.287
Maf	4.194	5.647	5.35	5.804	4.938	1.453	0.454	-0.743	0.71	0.412	0.866
Gins2	0.931	1.761	1.427	2.504	2.526	0.831	1.077	-1.596	-0.765	-1.099	-0.022
Abcb10	0.161	0.302	0.16	0.076	0.013	0.141	-0.084	0.148	0.289	0.147	0.063
Tk1	0.209	1.138	0.92	2.009	1.803	0.929	1.089	-1.594	-0.665	-0.883	0.206
Arhgef12	1.402	0.813	1.442	1.249	1.391	-0.589	-0.193	0.011	-0.578	0.051	-0.142
Casp1	4.149	4.031	4.4	4.283	4.347	-0.119	-0.117	-0.198	-0.316	0.053	-0.064
Casp4	4.241	4.445	4.27	4.468	4.173	0.204	0.198	0.068	0.271	0.097	0.294
Mmp8	0.263	0.105	0.163	0.034	0.028	-0.158	-0.13	0.236	0.077	0.135	0.006
Icam4	0.878	1.195	0.78	0.864	1.273	0.317	0.084	-0.395	-0.078	-0.493	-0.409
AB124611	-0.394	-2.263	-0.52	-0.778	-0.908	-1.869	-0.258	0.514	-1.355	0.388	0.131
Ncapd3	-0.563	-0.182	-0.225	0.102	-0.01	0.381	0.327	-0.553	-0.172	-0.215	0.112
Ets1	-0.004	-0.314	-0.247	-0.271	-0.582	-0.31	-0.024	0.578	0.268	0.335	0.311
Gata1	0.617	-0.142	0.009	0.069	0.372	-0.759	0.061	0.245	-0.514	-0.363	-0.302
Cybb	1.407	0.562	3.167	2.821	3.308	-0.845	-0.346	-1.901	-2.746	-0.141	-0.487
Dynlt3	0.762	0.838	1.137	0.899	0.903	0.075	-0.238	-0.14	-0.065	0.234	-0.004
Slc9a7	0.696	-0.273	0.885	0.38	1.034	-0.969	-0.504	-0.338	-1.307	-0.149	-0.654
Cfp	0.328	-0.222	0.053	0.07	0.276	-0.55	0.017	0.052	-0.498	-0.223	-0.205
Mospd1	0.203	-0.156	-0.34	-0.385	-0.187	-0.359	-0.045	0.39	0.03	-0.154	-0.199
Cd99l2	-0.476	0.364	-0.047	0.614	0.589	0.84	0.661	-1.065	-0.224	-0.636	0.025
Lage3	0.103	0.052	0.25	0.202	0.385	-0.051	-0.049	-0.282	-0.334	-0.135	-0.184
Gab3	-0.849	-0.98	-0.892	-0.714	-1.178	-0.132	0.178	0.329	0.197	0.286	0.464
Mpp1	-1.484	-1.481	-0.824	-0.807	-0.797	0.004	0.018	-0.687	-0.683	-0.027	-0.009
Mtcp1	-0.331	-0.096	-0.07	-0.035	-0.441	0.235	0.035	0.11	0.345	0.371	0.406
Pola1	1.356	1.911	1.5	2.004	1.966	0.554	0.504	-0.61	-0.056	-0.466	0.038
Cxcr3	1.522	3.679	1.539	3.082	1.436	2.157	1.543	0.086	2.243	0.103	1.646
Acp1	-0.369	-0.06	0.02	0.103	0.12	0.309	0.083	-0.489	-0.18	-0.1	-0.017
Trmt2b	0.183	0.27	0.132	0.098	0.376	0.087	-0.034	-0.192	-0.105	-0.243	-0.277
Btk	0.251	0.375	0.233	0.055	0.136	0.124	-0.178	0.116	0.24	0.097	-0.081
Tceal8	-0.314	0.043	-0.296	-0.26	-0.181	0.357	0.036	-0.132	0.225	-0.115	-0.079
Tsc22d3	0.341	-0.155	-0.248	-0.235	-0.596	-0.496	0.013	0.937	0.441	0.348	0.361
Rgs3	-0.428	-0.225	-0.017	-0.161	-0.261	0.203	-0.144	-0.167	0.036	0.244	0.1
Ammecr1	0.267	0.825	0.363	0.492	0.816	0.558	0.129	-0.549	0.009	-0.453	-0.324
