# Supplementary material for: Helminth-induced Th2 cell dysfunction is distinct from exhaustion and is maintained in the absence of antigen
Source: PLoS Negl Trop Dis. 2019 Dec 9;13(12):e0007908. doi: 10.1371/journal.pntd.0007908 (PMC6922449; doi:10.1371/journal.pntd.0007908)
Supplement: S4 Table — (XLSX) [file pntd.0007908.s010.xlsx]

## Sheet: Sheet1
S4 Table. Table of loci that significantly differ between d 20 and 60 of L. sigmodontis infection in PleC IL-4gfp+ Th2 cells .
FeatureID	EntrezID	Symbol	log2 fold change	adj.P.Val	Description
17237589	15978	Ifng	5.2	4.1e-06	interferon gamma
17233226	14728	Lilrb4	4.9	1.8e-07	leukocyte immunoglobulin-like receptor, subfamily B, member 4
17549352	NA	gi377833017	4.7	6e-09	rescue: gi377833017
17549740	NA	gi377835683	4.7	6e-09	rescue: gi377835683
17523659	12774	Ccr5	4.4	3.3e-07	chemokine (C-C motif) receptor 5
17318083	110454	Ly6a	4.3	1.8e-08	lymphocyte antigen 6 complex, locus A
17296294	14945	Gzmk	4.1	6.4e-05	granzyme K
17229782	75345	Slamf7	3.8	9.6e-11	SLAM family member 7
17266946	20304	Ccl5	3.7	0.0017	chemokine (C-C motif) ligand 5
17467323	16162	Il12rb2	3.7	4.1e-06	interleukin 12 receptor, beta 2
17233210	NA	NA	3.7	7.4e-05	NA
17307033	14939	Gzmb	3.6	9e-07	granzyme B
17470976	16768	Lag3	3.6	3.7e-07	lymphocyte-activation gene 3
17266967	20302	Ccl3	3.5	2.2e-07	chemokine (C-C motif) ligand 3
17450515	634650	Gbp11	3.5	4.2e-05	guanylate binding protein 11
17361605	13041	Ctsw	3.4	4.8e-07	cathepsin W
17332783	66616	Snx9	3.4	2.2e-07	sorting nexin 9
17254283	20303	Ccl4	3.3	5.4e-06	chemokine (C-C motif) ligand 4
17477306	13648	Klk1b9	3.2	2.3e-05	kallikrein 1-related peptidase b9
17214729	NA	NA	3.2	0.00015	NA
17477101	72310	Nkg7	3.2	3.6e-06	natural killer cell group 7 sequence
17229187	16963	Xcl1	3.2	1.8e-07	chemokine (C motif) ligand 1
17437213	12494	Cd38	3.1	1.4e-07	CD38 antigen
17548703	15900	Irf8	3.1	6.1e-06	interferon regulatory factor 8
17218321	19734	Rgs16	3.1	9e-07	regulator of G-protein signaling 16
17295032	11881	Arsb	3	5e-06	arylsulfatase B
17340532	NA	NA	3	5.5e-07	NA
17301582	18039	Nefl	3	1.5e-07	neurofilament, light polypeptide
17491193	20210	Saa3	3	0.0014	serum amyloid A 3
17216990	16153	Il10	2.9	1.3e-05	interleukin 10
17404888	60505	Il21	2.9	2.2e-07	interleukin 21
17370789	78049	4930573O16Rik	2.8	1.4e-08	RIKEN cDNA 4930573O16 gene
17296388	109700	Itga1	2.8	1.6e-07	integrin alpha 1
17523158	12776	Ccr8	2.7	0.002	chemokine (C-C motif) receptor 8
17397117	NA	ENSMUST00000147691	2.7	9.9e-07	cdna:putative chromosome:NCBIM37:3:37130255:37131391:1 gene:ENSMUSG00000086517 gene_biotype:antisense transcript_biotype:antisense
17354589	225594	Gm4841	2.7	0.00065	predicted gene 4841
17318100	100041546	Ly6c2	2.7	0.00067	lymphocyte antigen 6 complex, locus C2
17278268	NA	NA	2.7	2.6e-07	NA
17385099	17996	Neb	2.7	6e-09	nebulin
17332932	83672	Sytl3	2.7	1.4e-07	synaptotagmin-like 3
17421981	21942	Tnfrsf9	2.7	6.4e-06	tumor necrosis factor receptor superfamily, member 9
17330203	12524	Cd86	2.6	1.2e-07	CD86 antigen
17308556	70086	Cysltr2	2.6	3.7e-05	cysteinyl leukotriene receptor 2
17241532	NA	ENSMUST00000158250	2.6	0.00016	ncrna:snoRNA chromosome:NCBIM37:10:62386144:62386272:-1 gene:ENSMUSG00000088875 gene_biotype:snoRNA transcript_biotype:snoRNA
17230102	26388	Ifi202b	2.6	3.2e-06	interferon activated gene 202B
17212252	16174	Il18rap	2.6	4.6e-05	interleukin 18 receptor accessory protein
17477331	16619	Klk1b27	2.6	0.011	kallikrein 1-related peptidase b27
17492985	11864	Arnt2	2.5	4e-05	aryl hydrocarbon receptor nuclear translocator 2
17233347	14609	Gja1	2.5	1.9e-06	gap junction protein, alpha 1
17350916	240327	Gm4951	2.5	1.1e-05	predicted gene 4951
17350925	60440	Iigp1	2.5	2.2e-07	interferon inducible GTPase 1
17346528	12266	C3	2.4	0.00018	complement component 3
17518680	13143	Dapk2	2.4	0.0002	death-associated protein kinase 2
17281084	112407	Egln3	2.4	2.2e-07	EGL nine homolog 3 (C. elegans)
17212174	16178	Il1r2	2.4	2.2e-05	interleukin 1 receptor, type II
17506279	15900	Irf8	2.4	8.9e-05	interferon regulatory factor 8
17423030	18619	Penk	2.4	4.8e-10	preproenkephalin
17406514	80891	Fcrls	2.3	2.2e-07	Fc receptor-like S, scavenger receptor
17319009	16185	Il2rb	2.3	0.00035	interleukin 2 receptor, beta chain
17478864	233315	Mtmr10	2.3	0.00016	myotubularin related protein 10
17439830	20750	Spp1	2.3	2e-05	secreted phosphoprotein 1
17330478	100043314	Tigit	2.3	0.0034	T cell immunoreceptor with Ig and ITIM domains
17289181	11881	Arsb	2.2	4.8e-07	arylsulfatase B
17495328	12310	Calca	2.2	0.0016	calcitonin/calcitonin-related polypeptide, alpha
17543625	12766	Cxcr3	2.2	0.00023	chemokine (C-X-C motif) receptor 3
17366670	209378	Itih5	2.2	0.0014	inter-alpha (globulin) inhibitor H5
17477314	16613	Klk1b11	2.2	0.0063	kallikrein 1-related peptidase b11
17547676	NA	NA	2.2	7.9e-07	NA
17260761	56193	Plek	2.2	1.5e-05	pleckstrin
17478459	140919	Slc17a6	2.2	4.6e-05	solute carrier family 17 (sodium-dependent inorganic phosphate cotransporter), member 6
17325874	239849	Cd200r4	2.1	0.00067	CD200 receptor 4
17234436	103172	Chchd10	2.1	3.7e-07	coiled-coil-helix-coiled-coil-helix domain containing 10
17375859	13537	Dusp2	2.1	0.00038	dual specificity phosphatase 2
17287361	23882	Gadd45g	2.1	0.00029	growth arrest and DNA-damage-inducible 45 gamma
17301852	668489	Gm9199	2.1	0.001	glycine cleavage system protein H (aminomethyl carrier) pseudogene
17449052	74318	Hopx	2.1	0.0057	HOP homeobox
17344216	266614	Ly6g5b	2.1	7.4e-06	lymphocyte antigen 6 complex, locus G5B
17479736	NA	NA	2.1	0.00021	NA
17386725	241489	Pde11a	2.1	1.6e-05	phosphodiesterase 11A
17366197	20684	Sp100	2.1	4.4e-05	nuclear antigen Sp100
17493906	11871	Art2a-ps	2	4.1e-05	ADP-ribosyltransferase 2a, pseudogene
17375981	NA	ENSMUST00000131961	2	0.0072	havana:lincRNA chromosome:NCBIM37:2:128249390:128250301:1 gene:ENSMUSG00000079053 gene_biotype:lincRNA transcript_biotype:lincRNA
17462954	100504270	Gm20141	2	4.2e-05	predicted gene, 20141
17450121	231507	Plac8	2	3e-05	placenta-specific 8
17240645	12142	Prdm1	2	1.1e-06	PR domain containing 1, with ZNF domain
17497432	57740	Stk32c	2	6.6e-06	serine/threonine kinase 32C
17248754	11492	Adam19	1.9	3.6e-05	a disintegrin and metallopeptidase domain 19 (meltrin beta)
17359344	12495	Entpd1	1.9	5e-06	ectonucleoside triphosphate diphosphohydrolase 1
17403237	55932	Gbp3	1.9	7.9e-07	guanylate binding protein 3
17268820	22780	Ikzf3	1.9	8.7e-05	IKAROS family zinc finger 3
17277396	81703	Jdp2	1.9	0.00053	Jun dimerization protein 2
17468511	17119	Mxd1	1.9	3.2e-06	MAX dimerization protein 1
17519821	17920	Myo6	1.9	0.00069	myosin VI
17293571	NA	NA	1.9	0.00074	NA
17376541	NA	NA	1.9	0.00077	NA
17474371	21946	Pglyrp1	1.9	4.2e-05	peptidoglycan recognition protein 1
17268445	57765	Tbx21	1.9	0.00026	T-box 21
17470879	21991	Tpi1	1.9	5.4e-05	triosephosphate isomerase 1
17262050	11492	Adam19	1.8	8.7e-05	a disintegrin and metallopeptidase domain 19 (meltrin beta)
17216395	12043	Bcl2	1.8	0.00032	B cell leukemia/lymphoma 2
17532569	12768	Ccr1	1.8	0.0011	chemokine (C-C motif) receptor 1
17233384	12140	Fabp7	1.8	0.00012	fatty acid binding protein 7, brain
17492598	18550	Furin	1.8	0.0002	furin (paired basic amino acid cleaving enzyme)
17283096	14420	Galc	1.8	0.0008	galactosylceramidase
17403205	229898	Gbp5	1.8	3.6e-06	guanylate binding protein 5
17338540	100503190	Gm19585	1.8	2.5e-07	predicted gene, 19585
17225801	18566	Pdcd1	1.8	0.0016	programmed cell death 1
17549014	NA	RPTR-AB076373-2	1.8	0.00082	AB076373 /DB_XREF=BAC00956.1 GI:21623750 /PROD=EGFP /GEN=egfp
17549136	NA	RPTR-U43284-1	1.8	0.00082	U43284 /DB_XREF=AAC53659.1 GI:1289375 /PROD=green fluorescent protein, S65T variant /GEN=gfp
17549148	NA	RPTR-U57609-1	1.8	0.00082	U57609 /DB_XREF=AAB08064.1 GI:1373325 /PROD=Enhanced Green Fluorescent Protein /GEN=egfp
17220034	109232	Sccpdh	1.8	0.00052	saccharopine dehydrogenase (putative)
17233613	94214	Spock2	1.8	0.00042	sparc/osteonectin, cwcv and kazal-like domains proteoglycan 2
17394538	72043	Sulf2	1.8	0.00044	sulfatase 2
17464718	27053	Asns	1.7	0.00013	asparagine synthetase
17484710	330671	B4galnt4	1.7	0.028	beta-1,4-N-acetyl-galactosaminyl transferase 4
17492619	12144	Blm	1.7	5.5e-06	Bloom syndrome, RecQ helicase-like
17456604	232664	Ccdc136	1.7	4.4e-05	coiled-coil domain containing 136
17402797	229841	Cenpe	1.7	0.0011	centromere protein E
17274027	NA	chr12(+):10152021-10155926	1.7	0.032	chr12(+):10152021-10155926
17508025	80986	Ckap2	1.7	0.00052	cytoskeleton associated protein 2
17377464	13011	Cst7	1.7	0.013	cystatin F (leukocystatin)
17213478	12477	Ctla4	1.7	0.00038	cytotoxic T-lymphocyte-associated protein 4
17548123	13660	Ehd1	1.7	0.016	EH-domain containing 1
17307774	71988	Esco2	1.7	0.0037	establishment of cohesion 1 homolog 2 (S. cerevisiae)
17235511	17873	Gadd45b	1.7	0.0013	growth arrest and DNA-damage-inducible 45 beta
17403255	14468	Gbp2b	1.7	2.1e-06	guanylate binding protein 2b
17549290	NA	gi309267128	1.7	6.9e-06	rescue: gi309267128
17483058	100504712	Gm20367	1.7	0.00023	predicted gene, 20367
17277794	14744	Gpr65	1.7	3.9e-06	G-protein coupled receptor 65
17296286	14938	Gzma	1.7	0.01	granzyme A
17259679	210029	Metrnl	1.7	3.1e-05	meteorin, glial cell differentiation regulator-like
17288112	NA	NA	1.7	0.0066	NA
17395091	65112	Pmepa1	1.7	6.7e-05	prostate transmembrane protein, androgen induced 1
17426356	21949	Tnfsf8	1.7	4.4e-05	tumor necrosis factor (ligand) superfamily, member 8
17256565	103768	Tubg2	1.7	0.018	tubulin, gamma 2
17246967	22433	Xbp1	1.7	0.0011	X-box binding protein 1
17410572	71038	4933401H06Rik	1.6	0.025	RIKEN cDNA 4933401H06 gene
17428209	319743	9630013D21Rik	1.6	0.00018	RIKEN cDNA 9630013D21 gene
17548646	75423	Arl5a	1.6	7.3e-06	ADP-ribosylation factor-like 5A
17335467	12575	Cdkn1a	1.6	0.036	cyclin-dependent kinase inhibitor 1A (P21)
17289584	60411	Cenpk	1.6	0.021	centromere protein K
17409075	12977	Csf1	1.6	0.00063	colony stimulating factor 1 (macrophage)
17283216	78767	Efcab11	1.6	0.0022	EF-hand calcium binding domain 11
17399162	NA	ENSMUST00000122484	1.6	0.01	ncrna:snoRNA chromosome:NCBIM37:3:88511080:88511214:1 gene:ENSMUSG00000084433 gene_biotype:snoRNA transcript_biotype:snoRNA
17295130	14062	F2r	1.6	1.6e-06	coagulation factor II (thrombin) receptor
17450501	626578	Gbp10	1.6	0.0031	guanylate-binding protein 10
17249977	631323	Gm12250	1.6	8.9e-06	predicted gene 12250
17370727	227885	Gm13498	1.6	0.026	heat shock protein 90 alpha (cytosolic), class B member 1 pseudogene
17535045	100502842	Gm14718	1.6	0.0077	predicted gene 14718
17480924	100503552	Gm19765	1.6	0.00027	predicted gene, 19765
17515074	15894	Icam1	1.6	0.0036	intercellular adhesion molecule 1
17544265	723850	Mir361	1.6	0.0077	microRNA 361
17255064	67468	Mmd	1.6	3.9e-05	monocyte to macrophage differentiation-associated
17503937	17750	Mt2	1.6	0.044	metallothionein 2
17299575	NA	NA	1.6	0.0013	NA
17267454	270906	Prr11	1.6	0.00024	proline rich 11
17355607	240427	Setbp1	1.6	0.0037	SET binding protein 1
17507288	20419	Shcbp1	1.6	0.0069	Shc SH2-domain binding protein 1
17307203	219114	Ska3	1.6	0.00053	spindle and kinetochore associated complex subunit 3
17271244	104681	Slc16a6	1.6	0.0011	solute carrier family 16 (monocarboxylic acid transporters), member 6
17354595	106878	Smim3	1.6	0.00016	small integral membrane protein 3
17422859	22163	Tnfrsf4	1.6	0.0005	tumor necrosis factor receptor superfamily, member 4
17348570	72747	Ttc39c	1.6	0.00017	tetratricopeptide repeat domain 39C
17341470	666002	Vmn2r114	1.6	0.0033	vomeronasal 2, receptor 114
17439029	11839	Areg	1.5	0.015	amphiregulin
17389481	228482	Arhgap11a	1.5	0.00026	Rho GTPase activating protein 11A
17385272	75423	Arl5a	1.5	1.5e-06	ADP-ribosylation factor-like 5A
17283516	65256	Asb2	1.5	0.0059	ankyrin repeat and SOCS box-containing 2
17338403	320148	B430306N03Rik	1.5	0.018	RIKEN cDNA B430306N03 gene
17226043	12043	Bcl2	1.5	0.00082	B cell leukemia/lymphoma 2
17404821	12428	Ccna2	1.5	0.022	cyclin A2
17359098	74107	Cep55	1.5	0.0045	centrosomal protein 55
17404896	207175	Cetn4	1.5	0.0011	centrin 4
17284114	12709	Ckb	1.5	0.03	creatine kinase, brain
17419661	NA	ENSMUST00000105884	1.5	0.00017	cdna:novel chromosome:NCBIM37:4:133609753:133614911:1 gene:ENSMUSG00000049410 gene_biotype:protein_coding transcript_biotype:protein_coding
17337866	NA	ENSMUST00000161664	1.5	0.0074	cdna:known chromosome:NCBIM37:17:44847171:44850874:1 gene:ENSMUSG00000089849 gene_biotype:antisense transcript_biotype:antisense
17489304	233079	Ffar2	1.5	0.0024	free fatty acid receptor 2
17249980	16145	Igtp	1.5	0.0045	interferon gamma induced GTPase
17366992	16184	Il2ra	1.5	0.00016	interleukin 2 receptor, alpha chain
17262683	16189	Il4	1.5	1e-05	interleukin 4
17359020	16551	Kif11	1.5	0.00052	kinesin family member 11
17536566	16571	Kif4	1.5	0.00085	kinesin family member 4
17463482	232408	Klrb1f	1.5	0.017	killer cell lectin-like receptor subfamily B member 1F
17352401	26410	Map3k8	1.5	0.0003	mitogen-activated protein kinase kinase kinase 8
17497334	17345	Mki67	1.5	0.00023	antigen identified by monoclonal antibody Ki 67
17266370	NA	NA	1.5	0.027	NA
17344593	NA	NA	1.5	0.031	NA
17229433	66977	Nuf2	1.5	0.0067	NUF2, NDC80 kinetochore complex component, homolog (S. cerevisiae)
17374833	108907	Nusap1	1.5	0.00045	nucleolar and spindle associated protein 1
17301428	52033	Pbk	1.5	1.2e-05	PDZ binding kinase
17290069	105083	Pelo	1.5	0.00096	pelota homolog (Drosophila)
17533031	18715	Pim2	1.5	0.00036	proviral integration site 2
17374722	19361	Rad51	1.5	4.2e-05	RAD51 homolog
17520198	19417	Rasgrf1	1.5	7.3e-05	RAS protein-specific guanine nucleotide-releasing factor 1
17265958	20317	Serpinf1	1.5	0.00014	serine (or cysteine) peptidase inhibitor, clade F, member 1
17513641	20539	Slc7a5	1.5	0.041	solute carrier family 7 (cationic amino acid transporter, y+ system), member 5
17524752	67629	Spc24	1.5	0.0011	SPC24, NDC80 kinetochore complex component, homolog (S. cerevisiae)
17480102	83671	Sytl2	1.5	4.6e-05	synaptotagmin-like 2
17519910	22137	Ttk	1.5	0.017	Ttk protein kinase
17456974	73652	2210408F21Rik	1.4	0.00066	RIKEN cDNA 2210408F21 gene
17508300	11502	Adam9	1.4	4.3e-06	a disintegrin and metallopeptidase domain 9 (meltrin gamma)
17409753	77559	Agl	1.4	0.00046	amylo-1,6-glucosidase, 4-alpha-glucanotransferase
17354000	NA	AK083375	1.4	0.048	Mus musculus 2 days neonate thymus thymic cells cDNA, RIKEN full-length enriched library, clone:C920025C15 product:hypothetical EGF-like domain containing protein, full insert sequence.
17362869	107350	AW112010	1.4	1.2e-05	expressed sequence AW112010
17487457	12051	Bcl3	1.4	0.037	B cell leukemia/lymphoma 3
17420514	66259	Camk2n1	1.4	0.015	calcium/calmodulin-dependent protein kinase II inhibitor 1
17440164	73254	Ccdc18	1.4	0.009	coiled-coil domain containing 18
17235941	58250	Chst11	1.4	0.0045	carbohydrate sulfotransferase 11
17491893	269941	Chsy1	1.4	0.013	chondroitin sulfate synthase 1
17517831	13070	Cyp11a1	1.4	0.018	cytochrome P450, family 11, subfamily a, polypeptide 1
17403919	76131	Depdc1a	1.4	0.00021	DEP domain containing 1a
17491378	108961	E2f8	1.4	0.002	E2F transcription factor 8
17407850	13601	Ecm1	1.4	0.0034	extracellular matrix protein 1
17284515	NA	ENSMUST00000103500	1.4	0.032	cdna:known chromosome:NCBIM37:12:115854061:115854354:-1 gene:ENSMUSG00000076691 gene_biotype:IG_V_gene transcript_biotype:IG_V_gene
17391528	NA	ENSMUST00000151051	1.4	0.00022	cdna:known chromosome:NCBIM37:2:129008218:129009683:-1 gene:ENSMUSG00000086652 gene_biotype:antisense transcript_biotype:antisense
17491797	NA	ENSMUST00000173374	1.4	0.00067	cdna:putative chromosome:NCBIM37:7:71482436:71490850:-1 gene:ENSMUSG00000092187 gene_biotype:processed_transcript transcript_biotype:processed_transcript
17435089	14190	Fgl2	1.4	0.017	fibrinogen-like protein 2
17524092	64931	Folr4	1.4	0.018	folate receptor 4 (delta)
17222601	100047133	Gm16894	1.4	0.036	predicted gene, 16894
17326180	100503490	Gm19723	1.4	0.00023	predicted gene, 19723
17236194	382395	Gm5174	1.4	0.0019	predicted gene 5174
17539611	14758	Gpm6b	1.4	0.0084	glycoprotein m6b
17225134	227326	Gpr55	1.4	0.0016	G protein-coupled receptor 55
17246268	22781	Ikzf4	1.4	0.011	IKAROS family zinc finger 4
17212229	16182	Il18r1	1.4	0.0021	interleukin 18 receptor 1
17217789	381293	Kif14	1.4	0.041	kinesin family member 14
17392047	320974	Lrrn4	1.4	8.7e-05	leucine rich repeat neuronal 4
17382169	67121	Mastl	1.4	0.0036	microtubule associated serine/threonine kinase-like
17262234	NA	NA	1.4	0.031	NA
17453288	17969	Ncf1	1.4	0.00066	neutrophil cytosolic factor 1
17347042	67052	Ndc80	1.4	0.03	NDC80 homolog, kinetochore complex component (S. cerevisiae)
17236307	110312	Pmch	1.4	0.017	pro-melanin-concentrating hormone
17549072	NA	RPTR-AY189981-1	1.4	0.00017	AY189981 /DB_XREF=AAO48591.1 GI:28864238 /PROD=yellow fluorescent protein /NOTE=YFP reporter /GEN=YFP
17377610	228765	Sdcbp2	1.4	0.0029	syndecan binding protein (syntenin) 2
17417117	20460	Stil	1.4	0.0093	Scl/Tal1 interrupting locus
17466624	65963	Tmem176b	1.4	0.0018	transmembrane protein 176B
17550470	NA	Tmevpg1	1.4	0.014	rescue: Tmevpg1
17377793	72119	Tpx2	1.4	0.00067	TPX2, microtubule-associated protein homolog (Xenopus laevis)
17217552	67196	Ube2t	1.4	0.0018	ubiquitin-conjugating enzyme E2T (putative)
17347163	22436	Xdh	1.4	0.00035	xanthine dehydrogenase
17243520	69415	1700025N21Rik	1.3	0.0007	RIKEN cDNA 1700025N21 gene
17281181	72658	2700097O09Rik	1.3	0.00019	RIKEN cDNA 2700097O09 gene
17319423	106059	A430088P11Rik	1.3	0.0016	RIKEN cDNA A430088P11 gene
17415932	11639	Ak4	1.3	0.034	adenylate kinase 4
17318807	328561	Apol10b	1.3	0.0034	apolipoprotein L 10B
17503023	66929	Asf1b	1.3	2.1e-05	ASF1 anti-silencing function 1 homolog B (S. cerevisiae)
17253858	237877	Atad5	1.3	6.9e-05	ATPase family, AAA domain containing 5
17267209	237911	Brip1	1.3	0.0023	BRCA1 interacting protein C-terminal helicase 1
17374569	12236	Bub1b	1.3	0.032	budding uninhibited by benzimidazoles 1 homolog, beta (S. cerevisiae)
17360561	12369	Casp7	1.3	5.1e-05	caspase 7
17380119	320664	Cass4	1.3	0.018	Cas scaffolding protein family member 4
17353520	12532	Cdc25c	1.3	0.016	cell division cycle 25C
17356622	67849	Cdca5	1.3	0.00061	cell division cycle associated 5
17241692	12534	Cdk1	1.3	0.013	cyclin-dependent kinase 1
17230918	108000	Cenpf	1.3	0.0054	centromere protein F
17295745	26886	Cenph	1.3	0.024	centromere protein H
17441275	12704	Cit	1.3	0.0047	citron
17391544	70466	Ckap2l	1.3	0.017	cytoskeleton associated protein 2-like
17398895	12904	Crabp2	1.3	0.00069	cellular retinoic acid binding protein II
17331348	NA	ENSMUST00000082533	1.3	0.0056	ncrna:rRNA chromosome:NCBIM37:16:61372853:61372970:-1 gene:ENSMUSG00000064467 gene_biotype:rRNA transcript_biotype:rRNA
17492575	14159	Fes	1.3	0.00099	feline sarcoma oncogene
17450461	17472	Gbp4	1.3	4.1e-06	guanylate binding protein 4
17403224	229900	Gbp7	1.3	4.4e-05	guanylate binding protein 7
17248809	171285	Havcr2	1.3	0.0037	hepatitis A virus cellular receptor 2
17523494	209737	Kif15	1.3	0.0071	kinesin family member 15
17270369	70218	Kif18b	1.3	0.028	kinesin family member 18B
17471598	16641	Klrc1	1.3	0.019	killer cell lectin-like receptor subfamily C, member 1
17442332	208628	Kntc1	1.3	0.00046	kinetochore associated 1
17413528	17279	Melk	1.3	0.022	maternal embryonic leucine zipper kinase
17403268	NA	NA	1.3	1.2e-05	NA
17548115	NA	NA	1.3	0.015	NA
17502603	75141	Rasd2	1.3	0.0025	RASD family, member 2
17549018	NA	RPTR-AF062997-1	1.3	0.02	AF062997 /DB_XREF=GI:3142439 /DEF=Retrotransposon vector pVLIBAG, complete sequence: IRES; internal ribosome entry sequence from encephalomyocarditis virus. /NOTE=(1205-1762)
17547690	20135	Rrm2	1.3	0.0069	ribonucleotide reductase M2
17436607	24055	Sh3bp2	1.3	0.017	SH3-domain binding protein 2
17396638	20482	Skil	1.3	4.9e-05	SKI-like
17292434	66329	Susd3	1.3	0.00023	sushi domain containing 3
17437505	67249	Tbc1d19	1.3	0.0077	TBC1 domain family, member 19
17268454	73174	Tbkbp1	1.3	0.012	TBK1 binding protein 1
17533713	21857	Timp1	1.3	0.0049	tissue inhibitor of metalloproteinase 1
17396383	22035	Tnfsf10	1.3	0.018	tumor necrosis factor (ligand) superfamily, member 10
17379523	68612	Ube2c	1.3	0.0065	ubiquitin-conjugating enzyme E2C
17345293	22339	Vegfa	1.3	3.8e-05	vascular endothelial growth factor A
17467181	171201	Vmn1r21	1.3	0.022	vomeronasal 1 receptor 21
17425301	11303	Abca1	1.2	0.019	ATP-binding cassette, sub-family A (ABC1), member 1
17452719	56325	Abcb9	1.2	0.0026	ATP-binding cassette, sub-family B (MDR/TAP), member 9
17223999	12021	Bard1	1.2	0.012	BRCA1 associated RING domain 1
17375961	12125	Bcl2l11	1.2	0.00061	BCL2-like 11 (apoptosis facilitator)
17461414	20893	Bhlhe40	1.2	0.037	basic helix-loop-helix family, member e40
17497421	12176	Bnip3	1.2	0.00067	BCL2/adenovirus E1B interacting protein 3
17370799	12298	Cacnb4	1.2	0.038	calcium channel, voltage-dependent, beta 4 subunit
17374692	76464	Casc5	1.2	0.016	cancer susceptibility candidate 5
17328978	12544	Cdc45	1.2	0.0007	cell division cycle 45
17434297	12571	Cdk6	1.2	0.0053	cyclin-dependent kinase 6
17428217	12580	Cdkn2c	1.2	0.00092	cyclin-dependent kinase inhibitor 2C (p18, inhibits CDK4)
17537648	102920	Cenpi	1.2	0.012	centromere protein I
17292477	66336	Cenpp	1.2	0.02	centromere protein P
17431394	29876	Clic4	1.2	0.012	chloride intracellular channel 4 (mitochondrial)
17476288	12865	Cox7a1	1.2	0.018	cytochrome c oxidase subunit VIIa 1
17532268	13051	Cx3cr1	1.2	0.013	chemokine (C-X3-C motif) receptor 1
17519699	100048658	Ddx43	1.2	0.0049	DEAD (Asp-Glu-Ala-Asp) box polypeptide 43
17289085	13361	Dhfr	1.2	0.015	dihydrofolate reductase
17499392	NA	ENSMUST00000083883	1.2	0.043	ncrna:snoRNA chromosome:NCBIM37:8:13876097:13876226:1 gene:ENSMUSG00000065817 gene_biotype:snoRNA transcript_biotype:snoRNA
17260742	NA	ENSMUST00000102382	1.2	0.027	ncrna:miRNA chromosome:NCBIM37:11:16545441:16545541:-1 gene:ENSMUSG00000076337 gene_biotype:miRNA transcript_biotype:miRNA
17489642	NA	ENSMUST00000140881	1.2	0.00083	cdna:known chromosome:NCBIM37:7:35015439:35019094:-1 gene:ENSMUSG00000086526 gene_biotype:antisense transcript_biotype:antisense
17381678	NA	ENSMUST00000168225	1.2	0.021	cdna:known chromosome:NCBIM37:2:11546914:11546967:-1 gene:ENSMUSG00000091689 gene_biotype:protein_coding transcript_biotype:protein_coding
17251222	14457	Gas7	1.2	0.018	growth arrest specific 7
17450434	76074	Gbp8	1.2	0.0015	guanylate-binding protein 8
17549448	NA	gi377833549	1.2	4.6e-05	rescue: gi377833549
17549836	NA	gi377836307	1.2	4.6e-05	rescue: gi377836307
17340570	100040500	Gm2808	1.2	0.022	predicted gene 2808
17261840	15366	Hmmr	1.2	0.0022	hyaluronan mediated motility receptor (RHAMM)
17213490	54167	Icos	1.2	8.9e-05	inducible T cell co-stimulator
17502051	16161	Il12rb1	1.2	0.0097	interleukin 12 receptor, beta 1
17231881	237313	Il20ra	1.2	0.00067	interleukin 20 receptor, alpha
17482958	60504	Il21r	1.2	0.025	interleukin 21 receptor
17249593	16362	Irf1	1.2	8e-06	interferon regulatory factor 1
17283463	217837	Itpk1	1.2	0.014	inositol 1,3,4-triphosphate 5/6 kinase
17472530	16523	Kcnj8	1.2	0.0034	potassium inwardly-rectifying channel, subfamily J, member 8
17303722	16529	Kcnk5	1.2	0.02	potassium channel, subfamily K, member 5
17309154	239217	Kctd12	1.2	0.027	potassium channel tetramerisation domain containing 12
17366744	735272	Mir669a-3	1.2	0.034	microRNA 669a-3
17281428	217653	Mis18bp1	1.2	0.011	MIS18 binding protein 1
17375503	NA	NA	1.2	0.0063	NA
17266851	NA	NA	1.2	0.017	NA
17295757	NA	NA	1.2	0.024	NA
17509361	234258	Neil3	1.2	0.045	nei like 3 (E. coli)
17292634	18030	Nfil3	1.2	0.007	nuclear factor, interleukin 3, regulated
17493272	233489	Picalm	1.2	0.018	phosphatidylinositol binding clathrin assembly protein
17503094	244550	Podnl1	1.2	0.018	podocan-like 1
17354014	77619	Prelid2	1.2	2.3e-06	PRELI domain containing 2
17549066	NA	RPTR-AJ510163-3	1.2	0.0049	AJ510163 /DB_XREF=CAD53302.1 GI:23821194 REMTREMBL:CAD53302 /PROD=yellow fluorescent protein /GEN=yfp
17345977	72415	Sgol1	1.2	0.0019	shugoshin-like 1 (S. pombe)
17355420	66468	Ska1	1.2	0.017	spindle and kinetochore associated complex subunit 1
17259534	80879	Slc16a3	1.2	0.017	solute carrier family 16 (monocarboxylic acid transporters), member 3
17243525	338365	Slc41a2	1.2	0.00078	solute carrier family 41, member 2
17547600	12702	Socs3	1.2	0.00035	suppressor of cytokine signaling 3
17261710	70385	Spdl1	1.2	0.01	spindle apparatus coiled-coil protein 1
17429008	20441	St3gal3	1.2	0.0026	ST3 beta-galactoside alpha-2,3-sialyltransferase 3
17261425	20856	Stc2	1.2	0.0015	stanniocalcin 2
17283030	108800	Ston2	1.2	0.017	stonin 2
17346774	65960	Twsg1	1.2	0.00085	twisted gastrulation homolog 1 (Drosophila)
17211867	22637	Zap70	1.2	0.0069	zeta-chain (TCR) associated protein kinase
17265470	103712	6330403K07Rik	1.1	0.0028	RIKEN cDNA 6330403K07 gene
17264521	11688	Alox8	1.1	0.029	arachidonate 8-lipoxygenase
17445162	12190	Brca2	1.1	0.019	breast cancer 2
17391376	12235	Bub1	1.1	0.032	budding uninhibited by benzimidazoles 1 homolog (S. cerevisiae)
17326081	224171	C330027C09Rik	1.1	0.016	RIKEN cDNA C330027C09 gene
17517132	12955	Cryab	1.1	0.016	crystallin, alpha B
17224251	227288	Cxcr1	1.1	0.0028	chemokine (C-X-C motif) receptor 1
17472030	70686	Dusp16	1.1	0.0009	dual specificity phosphatase 16
17500535	319520	Dusp4	1.1	0.011	dual specificity phosphatase 4
17230573	13800	Enah	1.1	0.00061	enabled homolog (Drosophila)
17370794	NA	ENSMUST00000124622	1.1	0.029	cdna:known chromosome:NCBIM37:2:52241436:52243780:1 gene:ENSMUSG00000086447 gene_biotype:antisense transcript_biotype:antisense
17445627	NA	ENSMUST00000158619	1.1	0.049	ncrna:miRNA chromosome:NCBIM37:5:13902770:13902874:-1 gene:ENSMUSG00000089244 gene_biotype:miRNA transcript_biotype:miRNA
17230005	NA	ENSMUST00000169797	1.1	0.0099	cdna:known chromosome:NCBIM37:1:175401557:175404057:-1 gene:ENSMUSG00000037849 gene_biotype:protein_coding transcript_biotype:protein_coding
17547943	104156	Etv5	1.1	0.0091	ets variant gene 5
17458372	231932	Gimap7	1.1	1.2e-05	GTPase, IMAP family member 7
17546088	627268	Gm15232	1.1	0.037	predicted gene 15232
17215820	14733	Gpc1	1.1	0.008	glypican 1
17265724	14841	Gsg2	1.1	0.031	germ cell-specific gene 2
17285819	319173	Hist1h2af	1.1	0.011	histone cluster 1, H2af
17434023	100038882	Isg15	1.1	0.029	ISG15 ubiquitin-like modifier
17524022	244694	Kdm4d	1.1	0.0026	lysine (K)-specific demethylase 4D
17328124	56722	Litaf	1.1	0.0018	LPS-induced TN factor
17275875	69706	Lrr1	1.1	0.029	leucine rich repeat protein 1
17513289	17132	Maf	1.1	0.0024	avian musculoaponeurotic fibrosarcoma (v-maf) AS42 oncogene homolog
17492078	244049	Mctp2	1.1	0.011	multiple C2 domains, transmembrane 2
17231963	71804	Mtfr2	1.1	0.028	mitochondrial fission regulator 2
17548012	NA	NA	1.1	0.00031	NA
17494643	NA	NA	1.1	0.00036	NA
17296631	NA	NA	1.1	0.024	NA
17296688	NA	NA	1.1	0.024	NA
17279608	76044	Ncapg2	1.1	0.017	non-SMC condensin II complex, subunit G2
17391212	215387	Ncaph	1.1	0.023	non-SMC condensin I complex, subunit H
17387670	404325	Olfr1057	1.1	0.021	olfactory receptor 1057
17314621	258277	Olfr281	1.1	0.045	olfactory receptor 281
17246390	546487	Olfr766	1.1	0.025	olfactory receptor 766
17243850	75317	Parpbp	1.1	0.019	PARP1 binding protein
17292891	67399	Pdlim7	1.1	0.02	PDZ and LIM domain 7
17480078	233489	Picalm	1.1	0.0021	phosphatidylinositol binding clathrin assembly protein
17351414	58801	Pmaip1	1.1	0.0024	phorbol-12-myristate-13-acetate-induced protein 1
17479575	233406	Prc1	1.1	0.0037	protein regulator of cytokinesis 1
17326069	57262	Retnla	1.1	0.0073	resistin like alpha
17274540	20135	Rrm2	1.1	0.0049	ribonucleotide reductase M2
17345134	12393	Runx2	1.1	0.0046	runt related transcription factor 2
17337869	12393	Runx2	1.1	0.012	runt related transcription factor 2
17436457	21335	Tacc3	1.1	0.013	transforming, acidic coiled-coil containing protein 3
17358138	83921	Tmem2	1.1	0.016	transmembrane protein 2
17432674	21938	Tnfrsf1b	1.1	0.0001	tumor necrosis factor receptor superfamily, member 1b
17268909	21973	Top2a	1.1	0.0096	topoisomerase (DNA) II alpha
17403150	56224	Tspan5	1.1	0.012	tetraspanin 5
17462816	435916	Vmn2r23	1.1	0.043	vomeronasal 2, receptor 23
17395079	58203	Zbp1	1.1	8.9e-05	Z-DNA binding protein 1
17497525	11501	Adam8	1	0.016	a disintegrin and metallopeptidase domain 8
17328419	NA	AK135171	1	0.031	Mus musculus 12 days embryo female ovary cDNA, RIKEN full-length enriched library, clone:6620402H07 product:hypothetical protein, full insert sequence.
17483048	171504	Apobr	1	0.013	apolipoprotein B receptor
17490391	107503	Atf5	1	0.0056	activating transcription factor 5
17307354	50769	Atp8a2	1	0.016	ATPase, aminophospholipid transporter-like, class I, type 8A, member 2
17529786	245000	Atr	1	0.021	ataxia telangiectasia and Rad3 related
17528586	12442	Ccnb2	1	0.025	cyclin B2
17307969	108912	Cdca2	1	0.0042	cell division cycle associated 2
17476317	76686	Clip3	1	0.01	CAP-GLY domain containing linker protein 3
17496645	66422	Dctpp1	1	0.034	dCTP pyrophosphatase 1
17305789	218977	Dlgap5	1	0.0026	discs, large (Drosophila) homolog-associated protein 5
17491795	NA	ENSMUST00000157456	1	0.026	ncrna:snoRNA chromosome:NCBIM37:7:71106787:71106984:-1 gene:ENSMUSG00000088081 gene_biotype:snoRNA transcript_biotype:snoRNA
17303339	NA	ENSMUST00000164366	1	0.03	cdna:known chromosome:NCBIM37:14:8298876:8316276:-1 gene:ENSMUSG00000091617 gene_biotype:protein_coding transcript_biotype:protein_coding
17309022	NA	GENSCAN00000029264	1	0.0042	cdna:genscan chromosome:NCBIM37:14:95684453:95687413:-1 transcript_biotype:protein_coding
17549446	NA	gi377833548	1	0.0063	rescue: gi377833548
17549512	NA	gi377833976	1	3.7e-05	rescue: gi377833976
17549664	NA	gi377835104	1	3.7e-05	rescue: gi377835104
17549834	NA	gi377836306	1	0.0063	rescue: gi377836306
17443128	100038504	Gm10369	1	0.024	predicted gene 10369
17362559	16319	Incenp	1	0.0027	inner centromere protein
17496568	110033	Kif22	1	0.00088	kinesin family member 22
17395512	16776	Lama5	1	0.0046	laminin, alpha 5
17385574	17076	Ly75	1	0.019	lymphocyte antigen 75
17366201	NA	NA	1	0.00015	NA
17437278	NA	NA	1	0.013	NA
17296979	NA	NA	1	0.018	NA
17296602	NA	NA	1	0.032	NA
17303353	NA	NA	1	0.041	NA
17262224	NA	NA	1	0.043	NA
17471023	68298	Ncapd2	1	0.0097	non-SMC condensin I complex, subunit D2
17440465	18973	Pole	1	0.007	polymerase (DNA directed), epsilon
17542829	67790	Rab39b	1	0.016	RAB39B, member RAS oncogene family
17271209	19739	Rgs9	1	0.0022	regulator of G-protein signaling 9
17386161	66442	Spc25	1	0.035	SPC25, NDC80 kinetochore complex component, homolog (S. cerevisiae)
17239354	74732	Stx11	1	0.0087	syntaxin 11
17272770	21858	Timp2	1	0.00072	tissue inhibitor of metalloproteinase 2
17484454	22286	Utf1	1	0.024	undifferentiated embryonic cell transcription factor 1
17321780	109901	Cela1	0.99	0.036	chymotrypsin-like elastase family, member 1
17530881	12700	Cish	0.99	0.0011	cytokine inducible SH2-containing protein
17371996	320471	D230022J07Rik	0.99	0.016	RIKEN cDNA D230022J07 gene
17359045	15242	Hhex	0.99	0.02	hematopoietically expressed homeobox
17516718	NA	NA	0.99	0.045	NA
17509139	NA	NA	0.99	0.048	NA
17370455	59126	Nek6	0.99	0.041	NIMA (never in mitosis gene a)-related expressed kinase 6
17528137	68014	Zwilch	0.99	0.03	zwilch kinetochore protein
17338701	27221	Chaf1a	0.98	0.039	chromatin assembly factor 1, subunit A (p150)
17346975	246707	Emilin2	0.98	0.015	elastin microfibril interfacer 2
17549252	NA	gi309263984	0.98	0.024	rescue: gi309263984
17549848	NA	gi377836398	0.98	0.024	rescue: gi377836398
17248911	NA	NA	0.98	0.017	NA
17490859	18220	Nucb1	0.98	0.00026	nucleobindin 1
17463184	21937	Tnfrsf1a	0.98	0.027	tumor necrosis factor receptor superfamily, member 1a
17549460	NA	gi377833629	0.97	0.018	rescue: gi377833629
17549462	NA	gi377833630	0.97	0.024	rescue: gi377833630
17549850	NA	gi377836399	0.97	0.018	rescue: gi377836399
17549852	NA	gi377836400	0.97	0.024	rescue: gi377836400
17449820	100040885	Gm16427	0.97	0.008	predicted gene 16427
17286055	14756	Gpld1	0.97	0.0095	glycosylphosphatidylinositol specific phospholipase D1
17328104	12703	Socs1	0.97	0.0012	suppressor of cytokine signaling 1
17330918	11658	Alcam	0.96	0.0011	activated leukocyte cell adhesion molecule
17356743	13660	Ehd1	0.96	0.019	EH-domain containing 1
17381306	70024	Mcm10	0.96	0.043	minichromosome maintenance deficient 10 (S. cerevisiae)
17507520	NA	NA	0.96	0.0016	NA
17416023	18578	Pde4b	0.96	0.00019	phosphodiesterase 4B, cAMP specific
17321597	26934	Racgap1	0.96	0.005	Rac GTPase-activating protein 1
17237186	52679	E2f7	0.95	0.019	E2F transcription factor 7
17437224	NA	ENSMUST00000123363	0.95	0.029	havana:sense_intronic chromosome:NCBIM37:5:44267275:44268543:1 gene:ENSMUSG00000086479 gene_biotype:sense_intronic transcript_biotype:sense_intronic
17461739	211651	Fancd2	0.95	0.027	Fanconi anemia, complementation group D2
17450448	236573	Gbp9	0.95	0.0058	guanylate-binding protein 9
17549380	NA	gi377833224	0.95	0.0023	rescue: gi377833224
17548242	100503655	Gm19817	0.95	0.03	predicted gene, 19817
17490750	76787	Ppfia3	0.95	0.031	protein tyrosine phosphatase, receptor type, f polypeptide (PTPRF), interacting protein (liprin), alpha 3
17344309	21926	Tnf	0.95	0.037	tumor necrosis factor
17411905	NA	ENSMUST00000083889	0.94	0.023	ncrna:rRNA chromosome:NCBIM37:4:12739853:12739959:1 gene:ENSMUSG00000065823 gene_biotype:rRNA transcript_biotype:rRNA
17231229	15483	Hsd11b1	0.94	0.0097	hydroxysteroid 11-beta dehydrogenase 1
17515128	50868	Keap1	0.94	0.0036	kelch-like ECH-associated protein 1
17349433	19348	Kif20a	0.94	0.0049	kinesin family member 20A
17537088	18655	Pgk1	0.94	0.047	phosphoglycerate kinase 1
17472678	12035	Bcat1	0.93	0.025	branched chain aminotransferase 1, cytosolic
17397426	12457	Ccrn4l	0.93	0.01	CCR4 carbon catabolite repression 4-like (S. cerevisiae)
17450142	15442	Hpse	0.93	0.0085	heparanase
17534074	74365	Lonrf3	0.93	0.02	LON peptidase N-terminal domain and ring finger 3
17502583	17218	Mcm5	0.93	0.023	minichromosome maintenance deficient 5, cell division cycle 46 (S. cerevisiae)
17343449	57757	Pglyrp2	0.93	0.015	peptidoglycan recognition protein 2
17529708	54371	Chst2	0.92	0.013	carbohydrate sulfotransferase 2
17547744	66197	Cks2	0.92	0.041	CDC28 protein kinase regulatory subunit 2
17548303	66197	Cks2	0.92	0.041	CDC28 protein kinase regulatory subunit 2
17548955	66197	Cks2	0.92	0.041	CDC28 protein kinase regulatory subunit 2
17302141	108670	Epsti1	0.92	8.7e-05	epithelial stromal interaction 1 (breast)
17226736	17164	Mapkapk2	0.92	0.00018	MAP kinase-activated protein kinase 2
17402936	67547	Slc39a8	0.92	0.018	solute carrier family 39 (metal ion transporter), member 8
17456121	16543	Mdfic	0.91	0.0079	MyoD family inhibitor domain containing
17276348	NA	NA	0.91	0.025	NA
17274294	18263	Odc1	0.91	0.03	ornithine decarboxylase, structural 1
17408546	242126	Slc22a15	0.91	0.038	solute carrier family 22 (organic anion/cation transporter), member 15
17308800	66148	Dnajc15	0.9	0.016	DnaJ (Hsp40) homolog, subfamily C, member 15
17329380	NA	NA	0.9	0.018	NA
17530159	235542	Ppp2r3a	0.9	0.0087	protein phosphatase 2, regulatory subunit B, alpha
17549028	NA	RPTR-AF292560-1	0.9	0.01	AF292560 /DB_XREF=AAG34048.1 GI:11321082 /PROD=cyan fluorescent protein cfp /GEN=cfp
17517812	20361	Sema7a	0.9	0.031	sema domain, immunoglobulin domain (Ig), and GPI membrane anchor, (semaphorin) 7A
17312358	100503915	Smpd5	0.9	0.043	sphingomyelin phosphodiesterase 5
17527421	56434	Tspan3	0.9	0.001	tetraspanin 3
17281148	217578	Baz1a	0.89	0.00052	bromodomain adjacent to zinc finger domain 1A
17493632	67800	Dgat2	0.89	0.024	diacylglycerol O-acyltransferase 2
17464801	NA	ENSMUST00000104062	0.89	0.032	ncrna:snoRNA chromosome:NCBIM37:6:8451236:8451356:-1 gene:ENSMUSG00000077250 gene_biotype:snoRNA transcript_biotype:snoRNA
17221158	17864	Mybl1	0.89	0.047	myeloblastosis oncogene-like 1
17387688	258402	Olfr1079	0.89	0.024	olfactory receptor 1079
17452741	19679	Pitpnm2	0.89	0.011	phosphatidylinositol transfer protein, membrane-associated 2
17426855	69863	Ttc39b	0.89	0.011	tetratricopeptide repeat domain 39B
17418592	269582	Clspn	0.88	0.049	claspin
17541227	NA	ENSMUST00000082595	0.88	0.043	ncrna:snRNA chromosome:NCBIM37:X:36658554:36658658:-1 gene:ENSMUSG00000064529 gene_biotype:snRNA transcript_biotype:snRNA
17469365	232288	Frmd4b	0.88	0.0067	FERM domain containing 4B
17466783	54353	Skap2	0.88	0.0095	src family associated phosphoprotein 2
17448174	212285	Arap2	0.87	0.0036	ArfGAP with RhoGAP domain, ankyrin repeat and PH domain 2
17310584	432939	Gm5468	0.87	0.029	predicted gene 5468
17518007	18746	Pkm	0.87	0.017	pyruvate kinase, muscle
17387517	12258	Serping1	0.87	0.021	serine (or cysteine) peptidase inhibitor, clade G, member 1
17414114	14211	Smc2	0.87	0.001	structural maintenance of chromosomes 2
17433683	230979	Tnfrsf14	0.87	0.0059	tumor necrosis factor receptor superfamily, member 14 (herpesvirus entry mediator)
17490721	68667	Trpm4	0.87	0.022	transient receptor potential cation channel, subfamily M, member 4
17271241	13929	Amz2	0.86	0.043	archaelysin family metallopeptidase 2
17535900	NA	ENSMUST00000104274	0.86	0.012	ncrna:snoRNA chromosome:NCBIM37:X:71869765:71869899:1 gene:ENSMUSG00000077462 gene_biotype:snoRNA transcript_biotype:snoRNA
17281911	15251	Hif1a	0.86	0.013	hypoxia inducible factor 1, alpha subunit
17233536	18451	P4ha1	0.86	0.0027	procollagen-proline, 2-oxoglutarate 4-dioxygenase (proline 4-hydroxylase), alpha 1 polypeptide
17472760	79362	Bhlhe41	0.85	0.0097	basic helix-loop-helix family, member e41
17226550	17219	Mcm6	0.85	0.0046	minichromosome maintenance deficient 6 (MIS5 homolog, S. pombe) (S. cerevisiae)
17397475	211666	Mgst2	0.85	0.018	microsomal glutathione S-transferase 2
17262124	NA	NA	0.85	0.017	NA
17442128	18439	P2rx7	0.85	0.02	purinergic receptor P2X, ligand-gated ion channel, 7
17345406	106763	Ttbk1	0.85	0.013	tau tubulin kinase 1
17279962	209334	Gen1	0.84	0.008	Gen homolog 1, endonuclease (Drosophila)
17234647	16414	Itgb2	0.84	0.041	integrin beta 2
17497924	57913	Lrdd	0.84	0.0082	leucine-rich and death domain containing
17276302	18755	Prkch	0.84	0.03	protein kinase C, eta
17247562	245944	Vps54	0.84	0.00023	vacuolar protein sorting 54 (yeast)
17394063	11486	Ada	0.83	0.0093	adenosine deaminase
17549576	NA	gi377834486	0.83	0.038	rescue: gi377834486
17242376	18641	Pfkl	0.83	0.015	phosphofructokinase, liver, B-type
17501041	12367	Casp3	0.82	0.012	caspase 3
17276328	15251	Hif1a	0.82	0.00016	hypoxia inducible factor 1, alpha subunit
17212750	20846	Stat1	0.82	0.029	signal transducer and activator of transcription 1
17532879	20977	Syp	0.82	0.019	synaptophysin
17338210	224829	Trerf1	0.82	0.003	transcriptional regulating factor 1
17408442	NA	ENSMUST00000157134	0.81	0.039	ncrna:misc_RNA chromosome:NCBIM37:3:100542375:100542636:-1 gene:ENSMUSG00000087759 gene_biotype:misc_RNA transcript_biotype:misc_RNA
17458385	317757	Gimap5	0.81	0.01	GTPase, IMAP family member 5
17494656	NA	NA	0.81	0.0082	NA
17464901	101118	Tmem168	0.81	0.012	transmembrane protein 168
17525503	12649	Chek1	0.8	0.043	checkpoint kinase 1
17522785	NA	ENSMUST00000150678	0.8	0.043	cdna:known chromosome:NCBIM37:9:114689218:114691375:1 gene:ENSMUSG00000052724 gene_biotype:antisense transcript_biotype:antisense
17244486	216233	Socs2	0.8	0.038	suppressor of cytokine signaling 2
17372294	22193	Ube2e3	0.8	0.033	ubiquitin-conjugating enzyme E2E 3
17425566	545622	Ptpn3	0.79	0.025	protein tyrosine phosphatase, non-receptor type 3
17518085	665389	Gm7616	0.78	0.043	predicted gene 7616
17299485	258663	Olfr739	0.78	0.032	olfactory receptor 739
17520624	19659	Rbp1	0.78	0.049	retinol binding protein 1, cellular
17255387	110172	Slc35b1	0.78	0.045	solute carrier family 35, member B1
17299329	16854	Lgals3	0.77	0.044	lectin, galactose binding, soluble 3
17392991	12048	Bcl2l1	0.76	0.012	BCL2-like 1
17498271	27267	Cars	0.76	0.011	cysteinyl-tRNA synthetase
17426555	433719	Gm11487	0.76	0.046	predicted gene 11487
17468143	17768	Mthfd2	0.76	0.0011	methylenetetrahydrofolate dehydrogenase (NAD+ dependent), methenyltetrahydrofolate cyclohydrolase
17407969	67220	Plekho1	0.76	0.015	pleckstrin homology domain containing, family O member 1
17294696	218397	Rasa1	0.76	0.0027	RAS p21 protein activator 1
17406831	229521	Syt11	0.76	0.036	synaptotagmin XI
17472235	13860	Eps8	0.75	0.019	epidermal growth factor receptor pathway substrate 8
17286621	71340	Riok1	0.75	0.00063	RIO kinase 1 (yeast)
17357591	403202	A430093F15Rik	0.74	0.025	RIKEN cDNA A430093F15 gene
17502295	NA	NA	0.74	0.02	NA
17511639	NA	NA	0.74	0.027	NA
17401345	71887	Ppm1j	0.74	0.04	protein phosphatase 1J
17407509	207213	Tdpoz1	0.74	0.031	TD and POZ domain containing 1
17549538	NA	gi377834163	0.73	0.021	rescue: gi377834163
17549690	NA	gi377835283	0.73	0.021	rescue: gi377835283
17404195	751864	Gm9733	0.73	0.043	predicted gene 9733
17228164	226519	Lamc1	0.73	0.034	laminin, gamma 1
17344158	17687	Msh5	0.73	0.017	mutS homolog 5 (E. coli)
17468273	NA	NA	0.73	0.047	NA
17481102	20133	Rrm1	0.73	0.034	ribonucleotide reductase M1
17392191	75812	Tasp1	0.73	0.0026	taspase, threonine aspartase 1
17222825	109019	Nabp1	0.72	0.016	nucleic acid binding protein 1
17378942	228852	Ppp1r16b	0.72	0.0032	protein phosphatase 1, regulatory (inhibitor) subunit 16B
17364390	72082	Cyp2c55	0.71	0.048	cytochrome P450, family 2, subfamily c, polypeptide 55
17260881	14433	Gapdh	0.71	0.045	glyceraldehyde-3-phosphate dehydrogenase
17247519	114716	Spred2	0.71	0.039	sprouty-related, EVH1 domain containing 2
17450532	NA	NA	0.7	0.043	NA
17520886	20187	Ryk	0.7	0.037	receptor-like tyrosine kinase
17467742	53620	Vamp5	0.7	0.034	vesicle-associated membrane protein 5
17334922	240055	Neurl1b	0.69	0.043	neuralized homolog 1b (Drosophila)
17231534	69912	Nup43	0.69	0.012	nucleoporin 43
17391983	246313	Prokr2	0.69	0.033	prokineticin receptor 2
17272346	217340	Rnf157	0.69	0.033	ring finger protein 157
17225066	NA	NA	0.68	0.012	NA
17466505	19664	Rbpj	0.68	0.006	recombination signal binding protein for immunoglobulin kappa J region
17402052	72776	Sass6	0.68	0.018	spindle assembly 6 homolog (C. elegans)
17305757	218973	Wdhd1	0.68	0.047	WD repeat and HMG-box DNA binding protein 1
17290106	75890	1700003P14Rik	0.67	0.025	RIKEN cDNA 1700003P14 gene
17529592	NA	ENSMUST00000098484	0.67	0.043	cdna:known chromosome:NCBIM37:9:89046843:89072651:-1 gene:ENSMUSG00000074146 gene_biotype:protein_coding transcript_biotype:protein_coding
17337110	15016	H2-Q5	0.67	0.048	histocompatibility 2, Q region locus 5
17470988	69202	Ptms	0.67	0.037	parathymosin
17547736	107513	Ssr1	0.66	0.013	signal sequence receptor, alpha
17389048	100504545	Gm20279	0.65	0.03	predicted gene, 20279
17219208	75472	1700009P17Rik	0.64	0.036	RIKEN cDNA 1700009P17 gene
17549188	NA	gi153085392	0.64	0.01	rescue: gi153085392
17265030	216859	Acap1	0.63	0.047	ArfGAP with coiled-coil, ankyrin repeat and PH domains 1
17459656	12332	Capg	0.63	0.009	capping protein (actin filament), gelsolin-like
17288970	66671	Ccnh	0.63	0.037	cyclin H
17242306	NA	NA	0.63	0.018	NA
17375641	110074	Dut	0.62	0.047	deoxyuridine triphosphatase
17255232	98238	Lrrc59	0.62	0.047	leucine rich repeat containing 59
17393684	19650	Rbl1	0.62	0.034	retinoblastoma-like 1 (p107)
17257822	14674	Gna13	0.61	0.0088	guanine nucleotide binding protein, alpha 13
17301854	105670	Rcbtb2	0.61	0.045	regulator of chromosome condensation (RCC1) and BTB (POZ) domain containing protein 2
17241660	71371	Arid5b	0.6	0.026	AT rich interactive domain 5B (MRF1-like)
17383748	14269	Fnbp1	0.6	0.014	formin binding protein 1
17372515	16410	Itgav	0.6	0.043	integrin alpha V
17492722	68039	Nmb	0.6	0.042	neuromedin B
17275498	NA	NA	0.59	0.022	NA
17223313	NA	NA	0.59	0.036	NA
17423066	18201	Nsmaf	0.59	0.01	neutral sphingomyelinase (N-SMase) activation associated factor
17550877	NA	control|affx|ercc-spike	0.58	0.019	control|affx|ercc-spike
17350611	67804	Snx2	0.58	0.0083	sorting nexin 2
17527666	320563	Islr2	0.57	0.02	immunoglobulin superfamily containing leucine-rich repeat 2
17532137	17874	Myd88	0.57	0.018	myeloid differentiation primary response gene 88
17275472	NA	NA	0.57	0.021	NA
17401269	19260	Ptpn22	0.57	0.039	protein tyrosine phosphatase, non-receptor type 22 (lymphoid)
17380134	66404	Rtfdc1	0.57	0.0012	replication termination factor 2 domain containing 1
17349283	30948	Bin1	0.56	0.032	bridging integrator 1
17391112	14391	Gabpb1	0.56	0.024	GA repeat binding protein, beta 1
17300273	68836	Mrpl52	0.56	0.036	mitochondrial ribosomal protein L52
17505215	20650	Sntb2	0.56	0.045	syntrophin, basic 2
17537134	213439	Gpr174	0.55	0.022	G protein-coupled receptor 174
17480143	23859	Dlg2	0.54	0.007	discs, large homolog 2 (Drosophila)
17437459	20531	Slc34a2	0.54	0.019	solute carrier family 34 (sodium phosphate), member 2
17510667	234463	Tmem184c	0.54	0.027	transmembrane protein 184C
17305636	50527	Ero1l	0.53	0.044	ERO1-like (S. cerevisiae)
17436507	107823	Whsc1	0.53	0.025	Wolf-Hirschhorn syndrome candidate 1 (human)
17454256	21343	Taf6	0.51	0.018	TAF6 RNA polymerase II, TATA box binding protein (TBP)-associated factor
17350011	65113	Ndfip1	0.45	0.022	Nedd4 family interacting protein 1
17290398	69237	Gtpbp4	-0.44	0.044	GTP binding protein 4
17353420	225358	Fam13b	-0.47	0.039	family with sequence similarity 13, member B
17425181	269536	Tex10	-0.47	0.041	testis expressed gene 10
17527054	11920	Atm	-0.49	0.037	ataxia telangiectasia mutated homolog (human)
17461312	NA	NA	-0.5	0.03	NA
17522803	NA	NA	-0.5	0.044	NA
17500761	18536	Pcm1	-0.5	0.041	pericentriolar material 1
17221939	213109	Phf3	-0.5	0.03	PHD finger protein 3
17374850	76246	Rtf1	-0.5	0.017	Rtf1, Paf1/RNA polymerase II complex component, homolog (S. cerevisiae)
17233888	67345	Herc4	-0.51	0.02	hect domain and RLD 4
17295136	544963	Iqgap2	-0.52	0.016	IQ motif containing GTPase activating protein 2
17347751	72416	Lrpprc	-0.52	0.019	leucine-rich PPR-motif containing
17528355	235441	Usp3	-0.52	0.033	ubiquitin specific peptidase 3
17493614	78610	Uvrag	-0.52	0.036	UV radiation resistance associated gene
17404269	18583	Pde7a	-0.53	0.046	phosphodiesterase 7A
17355962	225888	Suv420h1	-0.53	0.043	suppressor of variegation 4-20 homolog 1 (Drosophila)
17358962	107182	Btaf1	-0.54	0.037	BTAF1 RNA polymerase II, B-TFIID transcription factor-associated, (Mot1 homolog, S. cerevisiae)
17412418	100019	Mdn1	-0.54	0.043	midasin homolog (yeast)
17249425	21402	Skp1a	-0.54	0.023	S-phase kinase-associated protein 1A
17417269	230648	Efcab14	-0.56	0.044	EF-hand calcium binding domain 14
17329692	224092	Lsg1	-0.56	0.045	large subunit GTPase 1 homolog (S. cerevisiae)
17248635	70802	Pwwp2a	-0.56	0.047	PWWP domain containing 2A
17478362	71974	Prmt3	-0.57	0.021	protein arginine N-methyltransferase 3
17537537	54004	Diap2	-0.58	0.048	diaphanous homolog 2 (Drosophila)
17441895	231713	Naa25	-0.58	0.027	N(alpha)-acetyltransferase 25, NatB auxiliary subunit
17232951	140740	Sec63	-0.58	0.046	SEC63-like (S. cerevisiae)
17325014	69150	Snx4	-0.58	0.042	sorting nexin 4
17526038	69632	Arhgef12	-0.59	0.037	Rho guanine nucleotide exchange factor (GEF) 12
17528963	214345	Lrrc1	-0.59	0.02	leucine rich repeat containing 1
17354992	NA	NA	-0.59	0.014	NA
17300839	NA	NA	-0.59	0.016	NA
17411885	77604	Rbm12b2	-0.59	0.025	RNA binding motif protein 12 B2
17416364	72475	Ssbp3	-0.59	0.024	single-stranded DNA binding protein 3
17363239	271564	Vps13a	-0.59	0.018	vacuolar protein sorting 13A (yeast)
17358891	76073	Pcgf5	-0.6	0.026	polycomb group ring finger 5
17355624	68731	Rbfa	-0.6	0.021	ribosome binding factor A
17300961	71330	Rcbtb1	-0.6	0.021	regulator of chromosome condensation (RCC1) and BTB (POZ) domain containing protein 1
17316610	382985	Rrm2b	-0.6	0.026	ribonucleotide reductase M2 B (TP53 inducible)
17386347	228012	Tlk1	-0.6	0.043	tousled-like kinase 1
17389861	68142	Ino80	-0.61	0.034	INO80 homolog (S. cerevisiae)
17270937	18613	Pecam1	-0.61	0.024	platelet/endothelial cell adhesion molecule 1
17280955	94186	Strn3	-0.61	0.028	striatin, calmodulin binding protein 3
17298139	56249	Actr8	-0.62	0.046	ARP8 actin-related protein 8
17450366	114664	Hsd17b11	-0.62	0.03	hydroxysteroid (17-beta) dehydrogenase 11
17226676	18640	Pfkfb2	-0.62	0.045	6-phosphofructo-2-kinase/fructose-2,6-biphosphatase 2
17493730	108937	Rnf169	-0.62	0.025	ring finger protein 169
17297227	218756	Slc4a7	-0.62	0.036	solute carrier family 4, sodium bicarbonate cotransporter, member 7
17300217	NA	Z86027	-0.62	0.043	M.musculus mRNA for Tcell receptor, V-J alpha junctional region (clone T1CRP19).
17394928	228913	Zfp217	-0.62	0.024	zinc finger protein 217
17535048	21947	Cd40lg	-0.63	0.032	CD40 ligand
17253096	12928	Crk	-0.63	0.01	v-crk sarcoma virus CT10 oncogene homolog (avian)
17372584	381379	Med19	-0.63	0.02	mediator complex subunit 19
17444855	72587	Pan3	-0.63	0.017	PAN3 polyA specific ribonuclease subunit homolog (S. cerevisiae)
17236018	70428	Polr3b	-0.63	0.043	polymerase (RNA) III (DNA directed) polypeptide B
17337719	17850	Mut	-0.64	0.035	methylmalonyl-Coenzyme A mutase
17218598	NA	NA	-0.64	0.015	NA
17468261	232164	Paip2b	-0.64	0.0032	poly(A) binding protein interacting protein 2B
17537190	56726	Sh3bgrl	-0.64	0.028	SH3-binding domain glutamic acid-rich protein like
17482626	59052	Mettl9	-0.65	0.047	methyltransferase like 9
17232684	19714	Rev3l	-0.65	0.0059	REV3-like, catalytic subunit of DNA polymerase zeta RAD54 like (S. cerevisiae)
17300215	NA	DQ340292	-0.66	0.011	Mus musculus T-cell receptor alpha chain mRNA, complete cds.
17411216	215708	Fam73a	-0.66	0.015	family with sequence similarity 73, member A
17549426	NA	gi377833444	-0.66	0.049	rescue: gi377833444
17410390	15107	Hadh	-0.66	0.044	hydroxyacyl-Coenzyme A dehydrogenase
17463302	16494	Kcna6	-0.66	0.026	potassium voltage-gated channel, shaker-related, subfamily, member 6
17295907	75805	Nln	-0.66	0.013	neurolysin (metallopeptidase M3 family)
17211572	19335	Rab23	-0.66	0.034	RAB23, member RAS oncogene family
17539125	110651	Rps6ka3	-0.66	0.0015	ribosomal protein S6 kinase polypeptide 3
17358617	109113	Uhrf2	-0.66	0.003	ubiquitin-like, containing PHD and RING finger domains 2
17317225	22770	Zhx1	-0.66	0.01	zinc fingers and homeoboxes 1
17297576	11534	Adk	-0.67	0.0089	adenosine kinase
17409184	109674	Ampd2	-0.67	0.024	adenosine monophosphate deaminase 2
17526514	214552	Cep164	-0.67	0.02	centrosomal protein 164
17401228	NA	NA	-0.67	0.027	NA
17509629	66234	Sc4mol	-0.67	0.035	sterol-C4-methyl oxidase-like
17332661	106583	Scaf8	-0.67	0.036	SR-related CTD-associated factor 8
17384787	320271	Scai	-0.67	0.043	suppressor of cancer cell invasion
17444940	231915	Uspl1	-0.67	0.049	ubiquitin specific peptidase like 1
17544582	215693	Zmat1	-0.67	0.031	zinc finger, matrin type 1
17430192	68310	Zmym1	-0.67	0.031	zinc finger, MYM domain containing 1
17514255	NA	ENSMUST00000083703	-0.68	0.017	ncrna:snoRNA chromosome:NCBIM37:8:129468747:129468880:-1 gene:ENSMUSG00000065637 gene_biotype:snoRNA transcript_biotype:snoRNA
17391997	74182	Gpcpd1	-0.68	0.029	glycerophosphocholine phosphodiesterase GDE1 homolog (S. cerevisiae)
17545430	72997	2900056M20Rik	-0.69	0.022	RIKEN cDNA 2900056M20 gene
17519127	NA	GENSCAN00000037354	-0.69	0.008	cdna:genscan chromosome:NCBIM37:9:71908742:71909356:1 transcript_biotype:protein_coding
17234175	69718	Ipmk	-0.69	0.047	inositol polyphosphate multikinase
17276614	NA	NA	-0.69	0.017	NA
17424850	73469	Rnf38	-0.69	0.011	ring finger protein 38
17316725	69906	Slc25a32	-0.69	0.033	solute carrier family 25, member 32
17254153	327978	Slfn5	-0.69	0.0097	schlafen 5
17346817	68617	Soga2	-0.69	0.014	SOGA family member 2
17403514	99167	Ssx2ip	-0.69	0.042	synovial sarcoma, X breakpoint 2 interacting protein
17500523	67887	Tmem66	-0.69	0.01	transmembrane protein 66
17477897	12036	Bcat2	-0.7	0.02	branched chain aminotransferase 2, mitochondrial
17452640	56430	Clip1	-0.7	0.04	CAP-GLY domain containing linker protein 1
17517097	76509	Plet1	-0.7	0.044	placenta expressed transcript 1
17300205	NA	ENSMUST00000103718	-0.72	0.019	cdna:known chromosome:NCBIM37:14:54815756:54815815:1 gene:ENSMUSG00000076906 gene_biotype:IG_J_gene transcript_biotype:IG_J_gene
17237715	75612	Gns	-0.72	0.034	glucosamine (N-acetyl)-6-sulfatase
17423228	72656	Ints8	-0.72	0.0097	integrator complex subunit 8
17212138	26921	Map4k4	-0.72	0.0058	mitogen-activated protein kinase kinase kinase kinase 4
17445755	68770	Phtf2	-0.72	0.017	putative homeodomain transcription factor 2
17416251	329908	Usp24	-0.72	0.012	ubiquitin specific peptidase 24
17243957	70683	Utp20	-0.72	0.013	UTP20, small subunit (SSU) processome component, homolog (yeast)
17547867	320403	9930017N22Rik	-0.73	0.036	RIKEN cDNA 9930017N22 gene
17330751	84544	Cd96	-0.73	0.0077	CD96 antigen
17253452	216971	Fam222b	-0.73	0.04	family with sequence similarity 222, member B
17412272	68493	Ndufaf4	-0.73	0.002	NADH dehydrogenase (ubiquinone) 1 alpha subcomplex, assembly factor 4
17476372	243910	Nfkbid	-0.73	0.024	nuclear factor of kappa light polypeptide gene enhancer in B cells inhibitor, delta
17366373	18108	Nmt2	-0.73	0.0056	N-myristoyltransferase 2
17325787	212514	Spice1	-0.73	0.012	spindle and centriole associated protein 1
17335550	381085	Tbc1d22b	-0.73	0.013	TBC1 domain family, member 22B
17331996	207932	Urb1	-0.73	0.04	URB1 ribosome biogenesis 1 homolog (S. cerevisiae)
17391655	321014	4930473A02Rik	-0.74	0.04	RIKEN cDNA 4930473A02 gene
17236836	67972	Atp2b1	-0.74	0.018	ATPase, Ca++ transporting, plasma membrane 1
17288145	56541	Habp4	-0.74	0.0099	hyaluronic acid binding protein 4
17404300	12807	Hps3	-0.74	0.031	Hermansky-Pudlak syndrome 3 homolog (human)
17372307	16401	Itga4	-0.74	0.013	integrin alpha 4
17492314	17304	Mfge8	-0.74	0.02	milk fat globule-EGF factor 8 protein
17240365	NA	NA	-0.74	0.0067	NA
17467154	243382	Ppm1k	-0.74	0.0093	protein phosphatase 1K (PP2C domain containing)
17222440	56210	Rev1	-0.74	0.013	REV1 homolog (S. cerevisiae)
17211043	170755	Sgk3	-0.74	0.042	serum/glucocorticoid regulated kinase 3
17448245	21897	Tlr1	-0.74	0.038	toll-like receptor 1
17529699	68861	1190002N15Rik	-0.75	0.011	RIKEN cDNA 1190002N15 gene
17365700	381232	5830416P10Rik	-0.75	0.047	RIKEN cDNA 5830416P10 gene
17339574	57440	Ehd3	-0.75	0.0022	EH-domain containing 3
17334902	NA	ENSMUST00000157648	-0.75	0.016	ncrna:snoRNA chromosome:NCBIM37:17:26360447:26360590:1 gene:ENSMUSG00000088273 gene_biotype:snoRNA transcript_biotype:snoRNA
17231047	226849	Ppp2r5a	-0.75	0.012	protein phosphatase 2, regulatory subunit B, alpha
17547965	12408	Cbr1	-0.76	0.024	carbonyl reductase 1
17383819	241303	Fam78a	-0.76	0.016	family with sequence similarity 78, member A
17374648	56357	Ivd	-0.76	0.0043	isovaleryl coenzyme A dehydrogenase
17419783	71904	Paqr7	-0.76	0.023	progestin and adipoQ receptor family member VII
17330805	77647	Trat1	-0.76	0.0029	T cell receptor associated transmembrane adaptor 1
17290949	432731	Zscan26	-0.76	0.0033	zinc finger and SCAN domain containing 26
17379981	58220	Pard6b	-0.77	0.047	par-6 family cell polarity regulator beta
17530141	66904	Pccb	-0.77	0.0077	propionyl Coenzyme A carboxylase, beta polypeptide
17273200	68671	Pcyt2	-0.77	0.026	phosphate cytidylyltransferase 2, ethanolamine
17482590	26939	Polr3e	-0.77	0.045	polymerase (RNA) III (DNA directed) polypeptide E
17242426	110816	Pwp2	-0.77	0.0026	PWP2 periodic tryptophan protein homolog (yeast)
17515196	60507	Qtrt1	-0.77	0.047	queuine tRNA-ribosyltransferase 1
17238482	67588	Rnf41	-0.77	0.017	ring finger protein 41
17345306	75564	Rsph9	-0.77	0.049	radial spoke head 9 homolog (Chlamydomonas)
17220797	66950	Tmem206	-0.77	0.015	transmembrane protein 206
17424998	22590	Xpa	-0.77	0.013	xeroderma pigmentosum, complementation group A
17248019	108686	Ccdc88a	-0.78	0.0076	coiled coil domain containing 88A
17300175	NA	ENSMUST00000103704	-0.78	0.029	cdna:known chromosome:NCBIM37:14:54800249:54800310:1 gene:ENSMUSG00000076892 gene_biotype:IG_J_gene transcript_biotype:IG_J_gene
17451780	100502934	Gm13842	-0.78	0.04	predicted gene 13842
17395304	NA	NA	-0.78	0.016	NA
17286870	68346	Sirt5	-0.78	0.01	sirtuin 5
17374245	107723	Slc12a6	-0.78	0.029	solute carrier family 12, member 6
17527271	94180	Acsbg1	-0.79	0.017	acyl-CoA synthetase bubblegum family member 1
17280760	66912	Bzw2	-0.79	0.029	basic leucine zipper and W2 domains 2
17297889	211922	Dennd6a	-0.79	0.025	DENN/MADD domain containing 6A
17511130	15936	Ier2	-0.79	0.027	immediate early response 2
17240330	72472	Slc16a10	-0.79	0.044	solute carrier family 16 (monocarboxylic acid transporters), member 10
17289249	218460	Wdr41	-0.79	0.0091	WD repeat domain 41
17420911	74772	Atp13a2	-0.8	0.024	ATPase type 13A2
17289497	76041	Ccdc125	-0.8	0.0091	coiled-coil domain containing 125
17211435	226922	Kcnq5	-0.8	0.044	potassium voltage-gated channel, subfamily Q, member 5
17395290	NA	NA	-0.8	0.0051	NA
17283270	73086	Rps6ka5	-0.8	0.046	ribosomal protein S6 kinase, polypeptide 5
17393051	329540	8430427H17Rik	-0.81	0.017	RIKEN cDNA 8430427H17 gene
17483235	101602	AI467606	-0.81	0.037	expressed sequence AI467606
17515446	319845	Bbs9	-0.81	0.034	Bardet-Biedl syndrome 9 (human)
17220794	100504360	D730003I15Rik	-0.81	0.034	RIKEN cDNA D730003I15 gene
17348076	633947	Gm6225	-0.81	0.038	predicted gene 6225
17347606	72167	Thumpd2	-0.81	0.024	THUMP domain containing 2
17515715	235132	Zbtb44	-0.81	0.033	zinc finger and BTB domain containing 44
17343527	73451	Zfp763	-0.81	0.0087	zinc finger protein 763
17423525	70568	Cpne3	-0.82	0.0056	copine III
17305685	114874	Ddhd1	-0.82	0.032	DDHD domain containing 1
17495909	67417	Ears2	-0.82	0.0077	glutamyl-tRNA synthetase 2 (mitochondrial)(putative)
17227086	100502999	Gm19497	-0.82	0.014	predicted gene, 19497
17533446	23890	Gpr34	-0.82	0.036	G protein-coupled receptor 34
17348604	16210	Impact	-0.82	0.017	impact, RWD domain protein
17285654	NA	NA	-0.82	0.00033	NA
17511834	67378	Bbs2	-0.83	0.035	Bardet-Biedl syndrome 2 (human)
17521043	74020	Cpne4	-0.83	0.016	copine IV
17445089	320365	Fry	-0.83	0.024	furry homolog (Drosophila)
17289137	26556	Homer1	-0.83	0.0025	homer homolog 1 (Drosophila)
17454157	231803	Mepce	-0.83	0.029	methylphosphate capping enzyme
17509839	NA	NA	-0.83	0.033	NA
17332395	93871	Brwd1	-0.84	0.0023	bromodomain and WD repeat domain containing 1
17227089	12227	Btg2	-0.84	0.018	B cell translocation gene 2, anti-proliferative
17259760	791413	Gm12592	-0.84	0.049	predicted gene 12592
17435251	52323	Klhl7	-0.84	0.0065	kelch-like 7
17309907	105787	Prkaa1	-0.84	0.013	protein kinase, AMP-activated, alpha 1 catalytic subunit
17480192	66365	Ccdc90b	-0.85	0.012	coiled-coil domain containing 90B
17503708	109151	Chd9	-0.85	0.043	chromodomain helicase DNA binding protein 9
17298823	100041231	Gm3219	-0.85	0.031	B-cell CLL/lymphoma 7C pseudogene
17290173	208715	Hmgcs1	-0.85	0.019	3-hydroxy-3-methylglutaryl-Coenzyme A synthase 1
17508082	16150	Ikbkb	-0.85	0.0016	inhibitor of kappaB kinase beta
17435180	269629	Lhfpl3	-0.85	0.019	lipoma HMGIC fusion partner-like 3
17446587	56873	Lmbr1	-0.85	0.0013	limb region 1
17373450	192285	Phf21a	-0.85	0.0049	PHD finger protein 21A
17495088	67150	Rnf141	-0.85	0.025	ring finger protein 141
17496352	75565	Ccdc101	-0.86	0.037	coiled-coil domain containing 101
17477979	13170	Dbp	-0.86	0.0014	D site albumin promoter binding protein
17507014	16412	Itgb1	-0.86	0.00044	integrin beta 1 (fibronectin receptor beta)
17262551	76901	Jade2	-0.86	0.043	jade family PHD finger 2
17322774	54128	Pmm2	-0.86	0.036	phosphomannomutase 2
17432426	110593	Prdm2	-0.86	0.018	PR domain containing 2, with ZNF domain
17542899	19108	Prkx	-0.86	0.00072	protein kinase, X-linked
17524156	70984	4931406C07Rik	-0.87	0.0069	RIKEN cDNA 4931406C07 gene
17235843	216177	AU041133	-0.87	0.037	expressed sequence AU041133
17329236	66664	Tmem41a	-0.87	0.041	transmembrane protein 41a
17278470	22367	Vrk1	-0.87	4.7e-05	vaccinia related kinase 1
17236150	67341	Ascl4	-0.88	0.028	achaete-scute complex homolog 4 (Drosophila)
17320307	29857	Mapk12	-0.88	0.034	mitogen-activated protein kinase 12
17516960	54725	Cadm1	-0.89	0.01	cell adhesion molecule 1
17331042	NA	ENSMUST00000083060	-0.89	0.04	ncrna:snoRNA chromosome:NCBIM37:16:56035866:56036000:-1 gene:ENSMUSG00000064994 gene_biotype:snoRNA transcript_biotype:snoRNA
17549466	NA	gi377833668	-0.89	0.0089	rescue: gi377833668
17549618	NA	gi377834808	-0.89	0.0089	rescue: gi377834808
17515315	16835	Ldlr	-0.89	0.03	low density lipoprotein receptor
17363605	18719	Pip5k1b	-0.89	0.01	phosphatidylinositol-4-phosphate 5-kinase, type 1 beta
17262783	30805	Slc22a4	-0.89	0.013	solute carrier family 22 (organic cation transporter), member 4
17279553	56220	Zfp386	-0.89	0.017	zinc finger protein 386 (Kruppel-like)
17462128	11689	Alox5	-0.9	0.047	arachidonate 5-lipoxygenase
17278489	NA	ENSMUST00000164367	-0.9	0.0033	havana:lincRNA chromosome:NCBIM37:12:107565578:107569031:1 gene:ENSMUSG00000091280 gene_biotype:lincRNA transcript_biotype:lincRNA
17421534	14349	Fv1	-0.9	0.042	Friend virus susceptibility 1
17452562	NA	NA	-0.9	0.03	NA
17411981	27354	Nbn	-0.9	0.0033	nibrin
17329819	224109	Nrros	-0.9	0.0008	negative regulator of reactive oxygen species
17284147	21981	Ppp1r13b	-0.9	0.024	protein phosphatase 1, regulatory (inhibitor) subunit 13B
17438584	56792	Stap1	-0.9	0.0029	signal transducing adaptor family member 1
17539027	70123	2210013O21Rik	-0.91	0.048	RIKEN cDNA 2210013O21 gene
17537126	213438	A630033H20Rik	-0.91	0.0049	RIKEN cDNA A630033H20 gene
17364968	71972	Dnmbp	-0.91	0.026	dynamin binding protein
17507355	319583	Lig4	-0.91	0.028	ligase IV, DNA, ATP-dependent
17483891	101476	Plekha1	-0.91	0.0034	pleckstrin homology domain containing, family A (phosphoinositide binding specific) member 1
17479628	116904	Alpk3	-0.92	0.003	alpha-kinase 3
17449939	71914	Antxr2	-0.92	0.00037	anthrax toxin receptor 2
17529793	11933	Atp1b3	-0.92	0.0069	ATPase, Na+/K+ transporting, beta 3 polypeptide
17371374	241447	Cers6	-0.92	0.032	ceramide synthase 6
17442006	NA	ENSMUST00000135544	-0.92	0.0054	cdna:known chromosome:NCBIM37:5:122498391:122505663:1 gene:ENSMUSG00000087386 gene_biotype:antisense transcript_biotype:antisense
17308194	246710	Rhobtb2	-0.92	0.028	Rho-related BTB domain containing 2
17398323	20713	Serpini1	-0.92	0.022	serine (or cysteine) peptidase inhibitor, clade I, member 1
17219435	30925	Slamf6	-0.92	0.00029	SLAM family member 6
17247652	22183	Zrsr1	-0.92	0.013	zinc finger (CCCH type), RNA binding motif and serine/arginine rich 1
17340444	624086	A230045G11Rik	-0.93	0.043	RIKEN cDNA A230045G11 gene
17254041	20296	Ccl2	-0.93	0.037	chemokine (C-C motif) ligand 2
17223863	15926	Idh1	-0.93	0.015	isocitrate dehydrogenase 1 (NADP+), soluble
17228588	78255	Ralgps2	-0.93	0.00036	Ral GEF with PH domain and SH3 binding motif 2
17330544	320007	Sidt1	-0.93	0.014	SID1 transmembrane family, member 1
17280561	71916	Dus4l	-0.94	0.018	dihydrouridine synthase 4-like (S. cerevisiae)
17354263	240263	Fem1c	-0.94	0.00017	fem-1 homolog c (C.elegans)
17280062	14245	Lpin1	-0.94	0.0011	lipin 1
17303625	353187	Nr1d2	-0.94	0.0066	nuclear receptor subfamily 1, group D, member 2
17407647	107650	Pi4kb	-0.94	0.02	phosphatidylinositol 4-kinase, catalytic, beta polypeptide
17445525	242819	Rundc3b	-0.94	0.012	RUN domain containing 3B
17256138	21833	Thra	-0.94	0.00079	thyroid hormone receptor alpha
17423146	65973	Asph	-0.95	0.0051	aspartate-beta-hydroxylase
17403282	229905	Ccbl2	-0.95	0.048	cysteine conjugate-beta lyase 2
17285829	14957	Hist1h1d	-0.95	0.035	histone cluster 1, H1d
17461942	19016	Pparg	-0.95	0.044	peroxisome proliferator activated receptor gamma
17356897	19395	Rasgrp2	-0.95	0.019	RAS, guanyl releasing protein 2
17220475	63953	Dusp10	-0.96	0.0013	dual specificity phosphatase 10
17312054	13992	Khdrbs3	-0.96	0.045	KH domain containing, RNA binding, signal transduction associated 3
17474217	19222	Ptgir	-0.96	0.033	prostaglandin I receptor (IP)
17245152	216363	Rab3ip	-0.96	0.0009	RAB3A interacting protein
17308817	21943	Tnfsf11	-0.96	0.00044	tumor necrosis factor (ligand) superfamily, member 11
17461648	101100	Ttll3	-0.96	0.044	tubulin tyrosine ligase-like family, member 3
17282518	104776	Aldh6a1	-0.97	0.016	aldehyde dehydrogenase family 6, subfamily A1
17367536	54519	Apbb1ip	-0.97	0.034	amyloid beta (A4) precursor protein-binding, family B, member 1 interacting protein
17385508	407823	Baz2b	-0.97	0.00074	bromodomain adjacent to zinc finger domain, 2B
17324416	NA	BC098222	-0.97	0.012	Mus musculus cDNA clone IMAGE:1344898.
17415035	320226	Ccdc171	-0.97	0.01	coiled-coil domain containing 171
17368523	329372	D2Bwg1423e	-0.97	0.0065	DNA segment, Chr 2, Brigham & Womens Genetics 1423 expressed
17537839	245607	Gprasp2	-0.97	0.031	G protein-coupled receptor associated sorting protein 2
17452294	16923	Sh2b3	-0.97	0.041	SH2B adaptor protein 3
17540465	236727	Slc9a7	-0.97	0.015	solute carrier family 9 (sodium/hydrogen exchanger), member 7
17287848	17129	Smad5	-0.97	0.0053	SMAD family member 5
17236003	216198	Tcp11l2	-0.97	0.045	t-complex 11 (mouse) like 2
17411323	11364	Acadm	-0.98	0.00059	acyl-Coenzyme A dehydrogenase, medium chain
17387131	545428	Ccdc141	-0.98	0.0092	coiled-coil domain containing 141
17266659	54394	Crlf3	-0.98	1.7e-05	cytokine receptor-like factor 3
17282498	12499	Entpd5	-0.98	0.024	ectonucleoside triphosphate diphosphohydrolase 5
17220452	21339	Taf1a	-0.98	0.0073	TATA box binding protein (Tbp)-associated factor, RNA polymerase I, A
17401072	70747	Tspan2	-0.98	0.008	tetraspanin 2
17257801	12006	Axin2	-0.99	0.0031	axin2
17549398	NA	gi377833343	-0.99	0.00096	rescue: gi377833343
17549784	NA	gi377836025	-0.99	0.00096	rescue: gi377836025
17329063	239743	Klhl6	-0.99	0.0057	kelch-like 6
17548180	NA	NA	-0.99	0.025	NA
17501367	18004	Nek1	-0.99	0.0013	NIMA (never in mitosis gene a)-related expressed kinase 1
17516978	244853	Nxpe4	-0.99	0.0039	neurexophilin and PC-esterase domain family, member 4
17498310	79202	Tnfrsf22	-0.99	0.0044	tumor necrosis factor receptor superfamily, member 22
17411732	67157	2610301B20Rik	-1	0.0087	RIKEN cDNA 2610301B20 gene
17298041	71704	Arhgef3	-1	0.011	Rho guanine nucleotide exchange factor (GEF) 3
17327544	56175	Bace2	-1	0.03	beta-site APP-cleaving enzyme 2
17261417	68044	Chac2	-1	0.045	ChaC, cation transport regulator 2
17327574	NA	chr16(+):97997323-98010000	-1	0.02	chr16(+):97997323-98010000
17463709	232430	Crebl2	-1	0.0045	cAMP responsive element binding protein-like 2
17275724	217615	Ctage5	-1	1.2e-05	CTAGE family, member 5
17519972	320615	Dopey1	-1	0.0077	dopey family member 1
17228858	NA	ENSMUST00000158728	-1	0.004	ncrna:rRNA chromosome:NCBIM37:1:163482680:163482797:-1 gene:ENSMUSG00000089353 gene_biotype:rRNA transcript_biotype:rRNA
17549530	NA	gi377834113	-1	0.027	rescue: gi377834113
17549682	NA	gi377835228	-1	0.027	rescue: gi377835228
17533348	245347	Gm4984	-1	0.031	predicted pseudogene 4984
17229113	98376	Gorab	-1	0.017	golgin, RAB6-interacting
17316392	15473	Hrsp12	-1	0.013	heat-responsive protein 12
17331564	268903	Nrip1	-1	0.00021	nuclear receptor interacting protein 1
17459550	20019	Polr1a	-1	0.00075	polymerase (RNA) I polypeptide A
17507637	19414	Rasa3	-1	0.0059	RAS p21 protein activator 3
17495262	66922	Rras2	-1	0.0017	related RAS viral (r-ras) oncogene homolog 2
17409858	66568	Rwdd3	-1	0.016	RWD domain containing 3
17232055	20393	Sgk1	-1	0.0011	serum/glucocorticoid regulated kinase 1
17315902	320277	Spef2	-1	0.0036	sperm flagellar 2
17282743	21809	Tgfb3	-1	0.045	transforming growth factor, beta 3
17523309	22354	Vipr1	-1	0.012	vasoactive intestinal peptide receptor 1
17238150	320080	Zbtb39	-1	0.026	zinc finger and BTB domain containing 39
17476219	233058	Zfp420	-1	0.0039	zinc finger protein 420
17376608	73747	1110034G24Rik	-1.1	3.9e-05	RIKEN cDNA 1110034G24 gene
17545414	331547	A230072E10Rik	-1.1	0.022	RIKEN cDNA A230072E10 gene
17517934	72141	Adpgk	-1.1	0.01	ADP-dependent glucokinase
17425123	75691	Anks6	-1.1	0.00015	ankyrin repeat and sterile alpha motif domain containing 6
17323828	108105	B3gnt5	-1.1	0.0012	UDP-GlcNAc:betaGal beta-1,3-N-acetylglucosaminyltransferase 5
17315705	239319	Card6	-1.1	0.00065	caspase recruitment domain family, member 6
17483061	75565	Ccdc101	-1.1	0.031	coiled-coil domain containing 101
17458465	57895	Ccdc126	-1.1	0.013	coiled-coil domain containing 126
17269806	12777	Ccr10	-1.1	0.018	chemokine (C-C motif) receptor 10
17345038	12488	Cd2ap	-1.1	0.0005	CD2-associated protein
17293675	218294	Cdc14b	-1.1	0.00093	CDC14 cell division cycle 14B
17230195	545389	Cep170	-1.1	0.011	centrosomal protein 170
17306937	17228	Cma1	-1.1	0.015	chymase 1, mast cell
17415181	329877	Dennd4c	-1.1	0.00052	DENN/MADD domain containing 4C
17290083	13723	Emb	-1.1	0.0025	embigin
17300159	NA	ENSMUST00000103696	-1.1	0.044	cdna:known chromosome:NCBIM37:14:54792011:54792073:1 gene:ENSMUSG00000076884 gene_biotype:IG_J_gene transcript_biotype:IG_J_gene
17331380	13837	Epha3	-1.1	0.0093	Eph receptor A3
17266038	76566	Fam101b	-1.1	0.00061	family with sequence similarity 101, member B
17398915	66614	Gpatch4	-1.1	8.3e-05	G patch domain containing 4
17226771	56489	Ikbke	-1.1	0.019	inhibitor of kappaB kinase epsilon
17454590	74239	Iqce	-1.1	0.011	IQ motif containing E
17239889	237339	L3mbtl3	-1.1	4.6e-05	l(3)mbt-like 3 (Drosophila)
17406783	16905	Lmna	-1.1	0.00066	lamin A
17386377	228019	Mettl8	-1.1	0.0029	methyltransferase like 8
17446620	NA	NA	-1.1	0.012	NA
17277468	NA	NA	-1.1	0.013	NA
17310187	68646	Nadk2	-1.1	0.0036	NAD kinase 2, mitochondrial
17262798	30794	Pdlim4	-1.1	0.00062	PDZ and LIM domain 4
17245481	192678	Rassf3	-1.1	0.00021	Ras association (RalGDS/AF-6) domain family member 3
17363704	19726	Rfx3	-1.1	0.00017	regulatory factor X, 3 (influences HLA class II expression)
17389472	20394	Scg5	-1.1	0.00015	secretogranin V
17287437	319719	Simc1	-1.1	0.018	SUMO-interacting motifs containing 1
17492196	108116	Slco3a1	-1.1	0.015	solute carrier organic anion transporter family, member 3a1
17342964	106504	Stk38	-1.1	0.0087	serine/threonine kinase 38
17426517	21885	Tle1	-1.1	0.019	transducin-like enhancer of split 1, homolog of Drosophila E(spl)
17546222	192289	Tmlhe	-1.1	0.031	trimethyllysine hydroxylase, epsilon
17307433	29820	Tnfrsf19	-1.1	0.0022	tumor necrosis factor receptor superfamily, member 19
17218707	240873	Tnfsf18	-1.1	0.0016	tumor necrosis factor (ligand) superfamily, member 18
17411594	68053	Ubxn2b	-1.1	0.017	UBX domain protein 2B
17401846	57257	Vav3	-1.1	4.4e-05	vav 3 oncogene
17304147	71918	Zcchc24	-1.1	0.0014	zinc finger, CCHC domain containing 24
17341455	22700	Zfp40	-1.1	0.018	zinc finger protein 40
17473580	384763	Zfp667	-1.1	0.0085	zinc finger protein 667
17321263	11512	Adcy6	-1.2	0.016	adenylate cyclase 6
17522504	235633	Als2cl	-1.2	0.0097	ALS2 C-terminal like
17481776	11717	Ampd3	-1.2	0.009	adenosine monophosphate deaminase 3
17517346	75717	Cul5	-1.2	0.02	cullin 5
17283028	NA	ENSMUST00000116715	-1.2	0.012	ncrna:snoRNA chromosome:NCBIM37:12:92811870:92812012:-1 gene:ENSMUSG00000080365 gene_biotype:snoRNA transcript_biotype:snoRNA
17240043	100504586	Gm20300	-1.2	0.0033	predicted gene, 20300
17245399	73914	Irak3	-1.2	0.0097	interleukin-1 receptor-associated kinase 3
17221686	226922	Kcnq5	-1.2	0.013	potassium voltage-gated channel, subfamily Q, member 5
17517300	68304	Kdelc2	-1.2	0.034	KDEL (Lys-Asp-Glu-Leu) containing 2
17479012	72635	Lins	-1.2	0.018	lines homolog (Drosophila)
17335364	26416	Mapk14	-1.2	0.0036	mitogen-activated protein kinase 14
17286254	218121	Mboat1	-1.2	0.00082	membrane bound O-acyltransferase domain containing 1
17548713	NA	NA	-1.2	0.018	NA
17368254	67991	Nacc2	-1.2	0.031	nucleus accumbens associated 2, BEN and BTB (POZ) domain containing
17268884	217166	Nr1d1	-1.2	0.026	nuclear receptor subfamily 1, group D, member 1
17498331	79196	Osbpl5	-1.2	0.0089	oxysterol binding protein-like 5
17251303	320207	Pik3r5	-1.2	0.028	phosphoinositide-3-kinase, regulatory subunit 5, p101
17388985	99003	Qser1	-1.2	0.019	glutamine and serine rich 1
17214341	67534	Ttll4	-1.2	0.03	tubulin tyrosine ligase-like family, member 4
17482110	233781	Xylt1	-1.2	0.00044	xylosyltransferase 1
17247351	73321	1700042O10Rik	-1.3	0.0019	RIKEN cDNA 1700042O10 gene
17548176	68738	Acss1	-1.3	0.00031	acyl-CoA synthetase short-chain family member 1
17294320	NA	AK132632	-1.3	0.011	Mus musculus 0 day neonate head cDNA, RIKEN full-length enriched library, clone:4833438G12 product:unclassifiable, full insert sequence.
17374304	74268	Aven	-1.3	4.4e-05	apoptosis, caspase activation inhibitor
17471127	12527	Cd9	-1.3	1.1e-05	CD9 antigen
17329840	NA	ENSMUST00000116790	-1.3	0.026	ncrna:snoRNA chromosome:NCBIM37:16:32243798:32243941:-1 gene:ENSMUSG00000080440 gene_biotype:snoRNA transcript_biotype:snoRNA
17453533	NA	ENSMUST00000157383	-1.3	0.0077	ncrna:snoRNA chromosome:NCBIM37:5:135529858:135529986:-1 gene:ENSMUSG00000088008 gene_biotype:snoRNA transcript_biotype:snoRNA
17263193	75429	Fam183b	-1.3	0.0016	family with sequence similarity 183, member B
17327084	15980	Ifngr2	-1.3	2.1e-05	interferon gamma receptor 2
17355145	NA	NA	-1.3	8.3e-06	NA
17405463	140795	P2ry14	-1.3	0.033	purinergic receptor P2Y, G-protein coupled, 14
17246577	216505	Pik3ip1	-1.3	0.011	phosphoinositide-3-kinase interacting protein 1
17354378	19038	Ppic	-1.3	0.031	peptidylprolyl isomerase C
17347406	75292	Prkd3	-1.3	0.00033	protein kinase D3
17326510	19128	Pros1	-1.3	0.00067	protein S (alpha)
17538990	245670	Rragb	-1.3	0.015	Ras-related GTP binding B
17218820	20339	Sele	-1.3	0.0028	selectin, endothelial cell
17305198	328381	Sh2d4b	-1.3	0.0022	SH2 domain containing 4B
17288548	20499	Slc12a7	-1.3	0.0036	solute carrier family 12, member 7
17257405	77097	Tanc2	-1.3	0.034	tetratricopeptide repeat, ankyrin repeat and coiled-coil containing 2
17448256	243025	Tmem156	-1.3	0.0018	transmembrane protein 156
17462430	53857	Tuba8	-1.3	0.016	tubulin, alpha 8
17307213	75965	Zdhhc20	-1.3	0.036	zinc finger, DHHC domain containing 20
17475725	545938	Zfp607	-1.3	0.01	zinc finger proten 607
17235990	69784	1500009L16Rik	-1.4	0.002	RIKEN cDNA 1500009L16 gene
17493880	73683	Atg16l2	-1.4	0.013	autophagy related 16-like 2 (S. cerevisiae)
17424054	NA	chr4(-):40720154-40722413	-1.4	0.03	chr4(-):40720154-40722413
17279499	68337	Crip2	-1.4	0.035	cysteine rich protein 2
17319527	NA	ENSMUST00000092020	-1.4	0.041	cdna:known chromosome:NCBIM37:15:81673773:81674129:-1 gene:ENSMUSG00000069439 gene_biotype:protein_coding transcript_biotype:protein_coding
17479193	NA	ENSMUST00000132826	-1.4	0.0056	cdna:known chromosome:NCBIM37:7:81537584:81556119:1 gene:ENSMUSG00000085161 gene_biotype:antisense transcript_biotype:antisense
17492327	NA	ENSMUST00000158828	-1.4	0.032	ncrna:misc_RNA chromosome:NCBIM37:7:86497374:86497631:-1 gene:ENSMUSG00000089453 gene_biotype:misc_RNA transcript_biotype:misc_RNA
17549370	NA	gi377833165	-1.4	0.0014	rescue: gi377833165
17549480	NA	gi377833773	-1.4	0.0022	rescue: gi377833773
17549628	NA	gi377834872	-1.4	0.0022	rescue: gi377834872
17549748	NA	gi377835771	-1.4	0.0014	rescue: gi377835771
17358905	226098	Hectd2	-1.4	0.00052	HECT domain containing 2
17315891	16197	Il7r	-1.4	3.8e-05	interleukin 7 receptor
17390296	NA	NA	-1.4	4.6e-05	NA
17291195	NA	NA	-1.4	0.0019	NA
17285842	NA	NA	-1.4	0.032	NA
17381940	74103	Nebl	-1.4	0.00046	nebulette
17506949	93742	Pard3	-1.4	0.016	par-3 family cell polarity regulator
17468828	18844	Plxna1	-1.4	0.00039	plexin A1
17346349	19725	Rfx2	-1.4	0.0059	regulatory factor X, 2 (influences HLA class II expression)
17218835	20343	Sell	-1.4	0.00013	selectin, lymphocyte
17324794	66061	Tctex1d2	-1.4	0.012	Tctex1 domain containing 2
17238705	67596	Tespa1	-1.4	3.4e-05	thymocyte expressed, positive selection associated 1
17316207	223435	Trio	-1.4	0.0006	triple functional domain (PTPRF interacting)
17444961	11690	Alox5ap	-1.5	0.0096	arachidonate 5-lipoxygenase activating protein
17536436	11835	Ar	-1.5	1.9e-06	androgen receptor
17324412	320099	BC106179	-1.5	0.00021	cDNA sequence BC106179
17285944	12763	Cmah	-1.5	3.9e-06	cytidine monophospho-N-acetylneuraminic acid hydroxylase
17237547	70574	Cpm	-1.5	0.0018	carboxypeptidase M
17416325	74754	Dhcr24	-1.5	0.0011	24-dehydrocholesterol reductase
17450718	67266	Fam69a	-1.5	1.4e-05	family with sequence similarity 69, member A
17427000	100504343	Gm20185	-1.5	0.008	predicted gene, 20185
17423915	214944	Mob3b	-1.5	0.0065	MOB kinase activator 3B
17494894	76954	St5	-1.5	0.00023	suppression of tumorigenicity 5
17481755	20947	Swap70	-1.5	0.00029	SWA-70 protein
17222465	16764	Aff3	-1.6	0.00038	AF4/FMR2 family, member 3
17455498	11690	Alox5ap	-1.6	0.0011	arachidonate 5-lipoxygenase activating protein
17363407	16952	Anxa1	-1.6	0.0001	annexin A1
17331365	68146	Arl13b	-1.6	4.4e-05	ADP-ribosylation factor-like 13B
17310250	75568	Capsl	-1.6	0.0012	calcyphosine-like
17371011	76747	Dapl1	-1.6	0.0052	death associated protein-like 1
17549388	NA	gi377833271	-1.6	0.036	rescue: gi377833271
17549772	NA	gi377835952	-1.6	0.042	rescue: gi377835952
17437704	71778	Klhl5	-1.6	2.6e-07	kelch-like 5
17506991	18186	Nrp1	-1.6	0.00024	neuropilin 1
17419437	19204	Ptafr	-1.6	0.00045	platelet-activating factor receptor
17308881	66214	Rgcc	-1.6	0.0011	regulator of cell cycle
17232977	268297	Scml4	-1.6	3.3e-07	sex comb on midleg-like 4 (Drosophila)
17213270	381260	Gm973	-1.7	0.00031	predicted gene 973
17309649	321019	Gpr183	-1.7	0.0034	G protein-coupled receptor 183
17306960	17227	Mcpt4	-1.7	0.02	mast cell protease 4
17380529	NA	NA	-1.7	0.025	NA
17286462	18105	Nqo2	-1.7	0.0019	NAD(P)H dehydrogenase, quinone 2
17435643	56874	Rnf32	-1.7	0.00013	ring finger protein 32
17507673	72148	Tdrp	-1.7	0.00052	testis development related protein
17408885	229687	Chil5	-1.8	0.00098	chitinase-like 5
17382139	71233	Enkur	-1.8	4.5e-05	enkurin, TRPC channel interacting protein
17264634	NA	ENSMUST00000157256	-1.8	0.021	ncrna:snoRNA chromosome:NCBIM37:11:69164020:69164163:-1 gene:ENSMUSG00000087881 gene_biotype:snoRNA transcript_biotype:snoRNA
17407138	16194	Il6ra	-1.8	0.0012	interleukin 6 receptor, alpha
17471565	27007	Klrk1	-1.8	0.001	killer cell lectin-like receptor subfamily K, member 1
17296436	52552	Parp8	-1.8	0.00012	poly (ADP-ribose) polymerase family, member 8
17367216	67448	Plxdc2	-1.8	0.00028	plexin domain containing 2
17409621	13609	S1pr1	-1.8	0.027	sphingosine-1-phosphate receptor 1
17291694	66222	Serpinb1a	-1.8	0.0051	serine (or cysteine) peptidase inhibitor, clade B, member 1a
17381879	241230	St8sia6	-1.8	2.6e-07	ST8 alpha-N-acetyl-neuraminide alpha-2,8-sialyltransferase 6
17267815	278507	Wfikkn2	-1.8	6.9e-05	WAP, follistatin/kazal, immunoglobulin, kunitz and netrin domain containing 2
17515238	382062	AB124611	-1.9	3.9e-05	cDNA sequence AB124611
17391056	241633	Atp8b4	-1.9	0.0023	ATPase, class I, type 8B, member 4
17544691	12069	Bex2	-1.9	0.01	brain expressed X-linked 2
17489824	233115	Dpy19l3	-1.9	4.2e-05	dpy-19-like 3 (C. elegans)
17284591	NA	ENSMUST00000103527	-1.9	0.0022	cdna:known chromosome:NCBIM37:12:116481013:116481306:-1 gene:ENSMUSG00000076718 gene_biotype:IG_V_gene transcript_biotype:IG_V_gene
17234786	50723	Icosl	-1.9	0.0011	icos ligand
17437674	16599	Klf3	-1.9	2.2e-07	Kruppel-like factor 3 (basic)
17364474	54132	Pdlim1	-1.9	0.0053	PDZ and LIM domain 1 (elfin)
17280315	108089	Rnf144a	-1.9	0.0003	ring finger protein 144A
17237412	216350	Tspan8	-1.9	0.00033	tetraspanin 8
17517001	235323	Usp28	-1.9	0.00026	ubiquitin specific peptidase 28
17268972	12775	Ccr7	-2	0.00015	chemokine (C-C motif) receptor 7
17549192	NA	gi262205507	-2	0.00098	rescue: gi262205507
17549418	NA	gi377833395	-2	0.0011	rescue: gi377833395
17549800	NA	gi377836142	-2	0.0011	rescue: gi377836142
17333023	72536	Tagap	-2	0.00016	T cell activation Rho GTPase activating protein
17548162	100504639	Gm20325	-2.1	0.0076	predicted gene, 20325
17470867	16977	Lrrc23	-2.1	3.3e-05	leucine rich repeat containing 23
17518500	214424	Parp16	-2.1	1.9e-06	poly (ADP-ribose) polymerase family, member 16
17340646	380608	Tagap1	-2.1	0.0037	T cell activation GTPase activating protein 1
17499660	78672	9530057J20Rik	-2.2	9.3e-07	RIKEN cDNA 9530057J20 gene
17289602	108154	Adamts6	-2.2	1.6e-07	a disintegrin-like and metallopeptidase (reprolysin type) with thrombospondin type 1 motif, 6
17490606	27212	Snord35b	-2.2	4e-06	small nucleolar RNA, C/D box 35B
17364187	NA	ENSMUST00000157158	-2.3	0.037	ncrna:snRNA chromosome:NCBIM37:19:36459282:36459387:-1 gene:ENSMUSG00000087783 gene_biotype:snRNA transcript_biotype:snRNA
17397957	18441	P2ry1	-2.3	5.5e-07	purinergic receptor P2Y, G-protein coupled 1
17282226	109711	Actn1	-2.4	1.6e-07	actinin, alpha 1
17441949	11669	Aldh2	-2.4	2.1e-05	aldehyde dehydrogenase 2, mitochondrial
17387385	54598	Calcrl	-2.4	6.6e-09	calcitonin receptor-like
17285834	NA	NA	-2.5	7.6e-07	NA
17275425	11855	Arhgap5	-2.8	4.6e-08	Rho GTPase activating protein 5
17519155	NA	NA	-2.9	1.8e-07	NA
17366393	78245	Acbd7	-3.1	4e-06	acyl-Coenzyme A binding domain containing 7
17223138	241062	Pgap1	-3.2	6e-09	post-GPI attachment to proteins 1
17348618	225192	Hrh4	-3.4	1.1e-06	histamine receptor H4
17288616	72948	Tppp	-3.9	1.2e-09	tubulin polymerization promoting protein
17404337	12873	Cpa3	-4.1	5.3e-08	carboxypeptidase A3, mast cell
