# Supplementary material for: Helminth-induced Th2 cell dysfunction is distinct from exhaustion and is maintained in the absence of antigen
Source: PLoS Negl Trop Dis. 2019 Dec 9;13(12):e0007908. doi: 10.1371/journal.pntd.0007908 (PMC6922449; doi:10.1371/journal.pntd.0007908)
Supplement: S5 Table — (XLSX) [file pntd.0007908.s011.xlsx]

## Sheet: Sheet1
S5 Table. Table of loci that significantly differ (adj. p < 0.05) between d 20 and 60 of L. sigmodontis infection in tLN IL-4gfp+ Th2 cells .
FeatureID	EntrezID	Symbol	log2 fold-change	adj.P.Val	Description
17237589	15978	Ifng	4.3	1.2e-05	interferon gamma
17549352	NA	gi377833017	3.9	1.2e-08	rescue: gi377833017
17549740	NA	gi377835683	3.9	1.2e-08	rescue: gi377835683
17318083	110454	Ly6a	3.9	1.2e-08	lymphocyte antigen 6 complex, locus A
17233226	14728	Lilrb4	3.6	4.9e-06	leukocyte immunoglobulin-like receptor, subfamily B, member 4
17296294	14945	Gzmk	3.5	0.00015	granzyme K
17523659	12774	Ccr5	3.3	6.7e-06	chemokine (C-C motif) receptor 5
17266946	20304	Ccl5	3.1	0.0054	chemokine (C-C motif) ligand 5
17233210	NA	NA	3.1	0.00019	NA
17266967	20302	Ccl3	3	3.8e-07	chemokine (C-C motif) ligand 3
17307033	14939	Gzmb	3	5.1e-06	granzyme B
17450121	231507	Plac8	2.9	1.2e-08	placenta-specific 8
17216990	16153	Il10	2.8	6.1e-06	interleukin 10
17254283	20303	Ccl4	2.6	5.4e-05	chemokine (C-C motif) ligand 4
17450515	634650	Gbp11	2.6	0.00063	guanylate binding protein 11
17467323	16162	Il12rb2	2.6	0.00017	interleukin 12 receptor, beta 2
17296286	14938	Gzma	2.5	4.9e-05	granzyme A
17477306	13648	Klk1b9	2.5	0.00015	kallikrein 1-related peptidase b9
17318100	100041546	Ly6c2	2.5	0.0006	lymphocyte antigen 6 complex, locus C2
17477101	72310	Nkg7	2.5	3.1e-05	natural killer cell group 7 sequence
17350916	240327	Gm4951	2.4	6.1e-06	predicted gene 4951
17503937	17750	Mt2	2.4	0.0005	metallothionein 2
17495328	12310	Calca	2.1	0.0017	calcitonin/calcitonin-related polypeptide, alpha
17523158	12776	Ccr8	1.9	0.028	chemokine (C-C motif) receptor 8
17517831	13070	Cyp11a1	1.9	0.00049	cytochrome P450, family 11, subfamily a, polypeptide 1
17233347	14609	Gja1	1.9	1.9e-05	gap junction protein, alpha 1
17350925	60440	Iigp1	1.9	4.1e-06	interferon inducible GTPase 1
17470976	16768	Lag3	1.9	0.0005	lymphocyte-activation gene 3
17278268	NA	NA	1.9	1.8e-05	NA
17340532	NA	NA	1.9	0.00012	NA
17332783	66616	Snx9	1.9	0.00034	sorting nexin 9
17354589	225594	Gm4841	1.8	0.016	predicted gene 4841
17285867	NA	NA	1.8	0.034	NA
17492985	11864	Arnt2	1.7	0.0011	aryl hydrocarbon receptor nuclear translocator 2
17233384	12140	Fabp7	1.7	7.3e-05	fatty acid binding protein 7, brain
17385099	17996	Neb	1.7	1.8e-06	nebulin
17407850	13601	Ecm1	1.6	0.0002	extracellular matrix protein 1
17240645	12142	Prdm1	1.6	9.8e-06	PR domain containing 1, with ZNF domain
17229782	75345	Slamf7	1.6	9.8e-06	SLAM family member 7
17295032	11881	Arsb	1.5	0.0091	arylsulfatase B
17543625	12766	Cxcr3	1.5	0.0042	chemokine (C-X-C motif) receptor 3
17307774	71988	Esco2	1.5	0.006	establishment of cohesion 1 homolog 2 (S. cerevisiae)
17403205	229898	Gbp5	1.5	1.5e-05	guanylate binding protein 5
17249977	631323	Gm12250	1.5	1.1e-05	predicted gene 12250
17262695	16163	Il13	1.5	0.0043	interleukin 13
17366670	209378	Itih5	1.5	0.02	inter-alpha (globulin) inhibitor H5
17288677	18548	Pcsk1	1.5	8.3e-05	proprotein convertase subtilisin/kexin type 1
17332932	83672	Sytl3	1.5	8.3e-05	synaptotagmin-like 3
17232036	76924	1700021A07Rik	1.4	0.0035	RIKEN cDNA 1700021A07 gene
17361605	13041	Ctsw	1.4	0.01	cathepsin W
17491535	NA	ENSMUST00000101962	1.4	0.0025	ncrna:snoRNA chromosome:NCBIM37:7:66928831:66928924:-1 gene:ENSMUSG00000075912 gene_biotype:snoRNA transcript_biotype:snoRNA
17350921	240328	F830016B08Rik	1.4	0.0016	RIKEN cDNA F830016B08 gene
17403255	14468	Gbp2b	1.4	6.1e-06	guanylate binding protein 2b
17411147	99899	Ifi44	1.4	0.00022	interferon-induced protein 44
17212252	16174	Il18rap	1.4	0.026	interleukin 18 receptor accessory protein
17548703	15900	Irf8	1.4	0.024	interferon regulatory factor 8
17296388	109700	Itga1	1.4	0.0005	integrin alpha 1
17270369	70218	Kif18b	1.4	0.013	kinesin family member 18B
17548236	NA	NA	1.4	0.038	NA
17548924	NA	NA	1.4	0.038	NA
17423030	18619	Penk	1.4	1.8e-07	preproenkephalin
17439830	20750	Spp1	1.4	0.0025	secreted phosphoprotein 1
17268445	57765	Tbx21	1.4	0.0029	T-box 21
17370789	78049	4930573O16Rik	1.3	0.00023	RIKEN cDNA 4930573O16 gene
17289181	11881	Arsb	1.3	0.00022	arylsulfatase B
17353520	12532	Cdc25c	1.3	0.01	cell division cycle 25C
17356622	67849	Cdca5	1.3	0.00033	cell division cycle associated 5
17299268	72391	Cdkn3	1.3	0.0039	cyclin-dependent kinase inhibitor 3
17366355	114564	Csprs	1.3	0.038	component of Sp100-rs
17489304	233079	Ffar2	1.3	0.0069	free fatty acid receptor 2
17450501	626578	Gbp10	1.3	0.019	guanylate-binding protein 10
17285863	319178	Hist1h2bb	1.3	0.0054	histone cluster 1, H2bb
17309154	239217	Kctd12	1.3	0.01	potassium channel tetramerisation domain containing 12
17463482	232408	Klrb1f	1.3	0.044	killer cell lectin-like receptor subfamily B member 1F
17482739	18817	Plk1	1.3	0.019	polo-like kinase 1
17267454	270906	Prr11	1.3	0.0015	proline rich 11
17264521	11688	Alox8	1.2	0.011	arachidonate 8-lipoxygenase
17364707	71085	Arhgap19	1.2	0.034	Rho GTPase activating protein 19
17548646	75423	Arl5a	1.2	0.00011	ADP-ribosylation factor-like 5A
17391376	12235	Bub1	1.2	0.01	budding uninhibited by benzimidazoles 1 homolog (S. cerevisiae)
17403919	76131	Depdc1a	1.2	0.0005	DEP domain containing 1a
17237186	52679	E2f7	1.2	0.0015	E2F transcription factor 7
17491378	108961	E2f8	1.2	0.0027	E2F transcription factor 8
17492598	18550	Furin	1.2	0.009	furin (paired basic amino acid cleaving enzyme)
17390810	67092	Gatm	1.2	0.0022	glycine amidinotransferase (L-arginine:glycine amidinotransferase)
17337228	15937	Ier3	1.2	0.044	immediate early response 3
17366992	16184	Il2ra	1.2	0.0015	interleukin 2 receptor, alpha chain
17536566	16571	Kif4	1.2	0.0064	kinesin family member 4
17283445	19141	Lgmn	1.2	0.0018	legumain
17321467	NA	NA	1.2	0.048	NA
17274540	20135	Rrm2	1.2	0.0015	ribonucleotide reductase M2
17524752	67629	Spc24	1.2	0.0052	SPC24, NDC80 kinetochore complex component, homolog (S. cerevisiae)
17379523	68612	Ube2c	1.2	0.0053	ubiquitin-conjugating enzyme E2C
17518636	68026	2810417H13Rik	1.1	0.019	RIKEN cDNA 2810417H13 gene
17248754	11492	Adam19	1.1	0.0088	a disintegrin and metallopeptidase domain 19 (meltrin beta)
17497525	11501	Adam8	1.1	0.0041	a disintegrin and metallopeptidase domain 8
17333222	68262	Agpat4	1.1	0.0046	1-acylglycerol-3-phosphate O-acyltransferase 4 (lysophosphatidic acid acyltransferase, delta)
17395016	20878	Aurka	1.1	0.0059	aurora kinase A
17256225	23834	Cdc6	1.1	0.0023	cell division cycle 6
17241692	12534	Cdk1	1.1	0.017	cyclin-dependent kinase 1
17292477	66336	Cenpp	1.1	0.02	centromere protein P
17431394	29876	Clic4	1.1	0.018	chloride intracellular channel 4 (mitochondrial)
17289085	13361	Dhfr	1.1	0.014	dihydrofolate reductase
17403237	55932	Gbp3	1.1	0.00033	guanylate binding protein 3
17549290	NA	gi309267128	1.1	0.00099	rescue: gi309267128
17261840	15366	Hmmr	1.1	0.0042	hyaluronan mediated motility receptor (RHAMM)
17249980	16145	Igtp	1.1	0.038	interferon gamma induced GTPase
17228164	226519	Lamc1	1.1	0.00051	laminin, gamma 1
17453288	17969	Ncf1	1.1	0.0032	neutrophil cytosolic factor 1
17229433	66977	Nuf2	1.1	0.036	NUF2, NDC80 kinetochore complex component, homolog (S. cerevisiae)
17479575	233406	Prc1	1.1	0.0029	protein regulator of cytokinesis 1
17479425	77011	Ticrr	1.1	0.024	TOPBP1-interacting checkpoint and replication regulator
17470879	21991	Tpi1	1.1	0.01	triosephosphate isomerase 1
17338747	18140	Uhrf1	1.1	0.0087	ubiquitin-like, containing PHD and RING finger domains, 1
17385272	75423	Arl5a	1	7.1e-05	ADP-ribosylation factor-like 5A
17510345	69550	Bst2	1	0.025	bone marrow stromal cell antigen 2
17374692	76464	Casc5	1	0.037	cancer susceptibility candidate 5
17234436	103172	Chchd10	1	0.0025	coiled-coil-helix-coiled-coil-helix domain containing 10
17398895	12904	Crabp2	1	0.0033	cellular retinoic acid binding protein II
17286283	105352	Dusp22	1	0.01	dual specificity phosphatase 22
17338540	100503190	Gm19585	1	0.00019	predicted gene, 19585
17466033	15258	Hipk2	1	0.038	homeodomain interacting protein kinase 2
17404888	60505	Il21	1	0.027	interleukin 21
17349433	19348	Kif20a	1	0.0013	kinesin family member 20A
17381306	70024	Mcm10	1	0.021	minichromosome maintenance deficient 10 (S. cerevisiae)
17403268	NA	NA	1	7.5e-05	NA
17374833	108907	Nusap1	1	0.013	nucleolar and spindle associated protein 1
17474371	21946	Pglyrp1	1	0.024	peptidoglycan recognition protein 1
17507435	19332	Rab20	1	0.048	RAB20, member RAS oncogene family
17377793	72119	Tpx2	1	0.005	TPX2, microtubule-associated protein homolog (Xenopus laevis)
17527421	56434	Tspan3	1	5.4e-05	tetraspanin 3
17217914	12316	Aspm	0.99	0.022	asp (abnormal spindle)-like, microcephaly associated (Drosophila)
17230918	108000	Cenpf	0.99	0.039	centromere protein F
17356288	56464	Ctsf	0.99	0.029	cathepsin F
17359344	12495	Entpd1	0.98	0.0053	ectonucleoside triphosphate diphosphohydrolase 1
17402936	67547	Slc39a8	0.98	0.006	solute carrier family 39 (metal ion transporter), member 8
17268820	22780	Ikzf3	0.97	0.046	IKAROS family zinc finger 3
17281428	217653	Mis18bp1	0.97	0.033	MIS18 binding protein 1
17524969	68743	Anln	0.96	0.034	anillin, actin binding protein
17231066	76843	Dtl	0.96	0.023	denticleless homolog (Drosophila)
17458372	231932	Gimap7	0.96	2.9e-05	GTPase, IMAP family member 7
17391406	100043424	Gm14005	0.96	0.0054	predicted gene 14005
17497718	66141	Ifitm3	0.96	0.003	interferon induced transmembrane protein 3
17307203	219114	Ska3	0.96	0.042	spindle and kinetochore associated complex subunit 3
17328978	12544	Cdc45	0.95	0.0042	cell division cycle 45
17305789	218977	Dlgap5	0.95	0.0025	discs, large (Drosophila) homolog-associated protein 5
17268909	21973	Top2a	0.95	0.024	topoisomerase (DNA) II alpha
17307969	108912	Cdca2	0.93	0.0064	cell division cycle associated 2
17547744	66197	Cks2	0.93	0.027	CDC28 protein kinase regulatory subunit 2
17548303	66197	Cks2	0.93	0.027	CDC28 protein kinase regulatory subunit 2
17548955	66197	Cks2	0.93	0.027	CDC28 protein kinase regulatory subunit 2
17496568	110033	Kif22	0.93	0.0014	kinesin family member 22
17321597	26934	Racgap1	0.93	0.0032	Rac GTPase-activating protein 1
17252310	109212	Fam64a	0.92	0.025	family with sequence similarity 64, member A
17503023	66929	Asf1b	0.91	0.00049	ASF1 anti-silencing function 1 homolog B (S. cerevisiae)
17362559	16319	Incenp	0.91	0.0042	inner centromere protein
17419661	NA	ENSMUST00000105884	0.9	0.014	cdna:novel chromosome:NCBIM37:4:133609753:133614911:1 gene:ENSMUSG00000049410 gene_biotype:protein_coding transcript_biotype:protein_coding
17403224	229900	Gbp7	0.9	0.0023	guanylate binding protein 7
17437278	NA	NA	0.9	0.023	NA
17259679	210029	Metrnl	0.89	0.014	meteorin, glial cell differentiation regulator-like
17406514	80891	Fcrls	0.88	0.013	Fc receptor-like S, scavenger receptor
17375503	NA	NA	0.88	0.045	NA
17517812	20361	Sema7a	0.88	0.027	sema domain, immunoglobulin domain (Ig), and GPI membrane anchor, (semaphorin) 7A
17359020	16551	Kif11	0.87	0.04	kinesin family member 11
17487161	67369	Qpctl	0.87	0.034	glutaminyl-peptide cyclotransferase-like
17358832	15957	Ifit1	0.86	0.016	interferon-induced protein with tetratricopeptide repeats 1
17471023	68298	Ncapd2	0.86	0.027	non-SMC condensin I complex, subunit D2
17455608	69263	Rfc3	0.86	0.037	replication factor C (activator 1) 3
17401710	56742	Psrc1	0.85	0.021	proline/serine-rich coiled-coil 1
17372644	58207	Slc43a3	0.85	0.01	solute carrier family 43, member 3
17480102	83671	Sytl2	0.85	0.011	synaptotagmin-like 2
17411905	NA	ENSMUST00000083889	0.84	0.04	ncrna:rRNA chromosome:NCBIM37:4:12739853:12739959:1 gene:ENSMUSG00000065823 gene_biotype:rRNA transcript_biotype:rRNA
17409753	77559	Agl	0.83	0.045	amylo-1,6-glucosidase, 4-alpha-glucanotransferase
17362869	107350	AW112010	0.83	0.0025	expressed sequence AW112010
17377144	94249	Slc24a3	0.83	0.023	solute carrier family 24 (sodium/potassium/calcium exchanger), member 3
17497432	57740	Stk32c	0.83	0.048	serine/threonine kinase 32C
17292434	66329	Susd3	0.83	0.01	sushi domain containing 3
17269595	80861	Dhx58	0.82	0.026	DEXH (Asp-Glu-X-His) box polypeptide 58
17301428	52033	Pbk	0.81	0.0076	PDZ binding kinase
17313350	20286	Zc3h7b	0.81	0.038	zinc finger CCCH type containing 7B
17497334	17345	Mki67	0.8	0.048	antigen identified by monoclonal antibody Ki 67
17525503	12649	Chek1	0.78	0.037	checkpoint kinase 1
17494643	NA	NA	0.78	0.0059	NA
17374722	19361	Rad51	0.78	0.025	RAD51 homolog
17470711	232370	Clstn3	0.77	0.027	calsyntenin 3
17417530	70603	Mutyh	0.77	0.015	mutY homolog (E. coli)
17494656	NA	NA	0.77	0.0069	NA
17283659	71907	Serpina9	0.77	0.014	serine (or cysteine) peptidase inhibitor, clade A (alpha-1 antiproteinase, antitrypsin), member 9
17521523	22036	Traip	0.77	0.044	TRAF-interacting protein
17492619	12144	Blm	0.75	0.029	Bloom syndrome, RecQ helicase-like
17502406	209488	Hsh2d	0.75	0.036	hematopoietic SH2 domain containing
17221633	17215	Mcm3	0.75	0.0095	minichromosome maintenance deficient 3 (S. cerevisiae)
17319554	29858	Pmm1	0.75	0.037	phosphomannomutase 1
17238974	67141	Fbxo5	0.74	0.043	F-box protein 5
17279962	209334	Gen1	0.74	0.014	Gen homolog 1, endonuclease (Drosophila)
17395079	58203	Zbp1	0.73	0.0042	Z-DNA binding protein 1
17350740	16906	Lmnb1	0.72	0.025	lamin B1
17351446	114663	Impa2	0.71	0.0076	inositol (myo)-1(or 4)-monophosphatase 2
17238210	19075	Prim1	0.71	0.027	DNA primase, p49 subunit
17481102	20133	Rrm1	0.71	0.034	ribonucleotide reductase M1
17450461	17472	Gbp4	0.7	0.0039	guanylate binding protein 4
17239787	18605	Enpp1	0.68	0.014	ectonucleotide pyrophosphatase/phosphodiesterase 1
17295130	14062	F2r	0.67	0.027	coagulation factor II (thrombin) receptor
17489886	12447	Ccne1	0.64	0.046	cyclin E1
17226550	17219	Mcm6	0.64	0.028	minichromosome maintenance deficient 6 (MIS5 homolog, S. pombe) (S. cerevisiae)
17443495	NA	NA	0.64	0.015	NA
17466505	19664	Rbpj	0.64	0.0053	recombination signal binding protein for immunoglobulin kappa J region
17249593	16362	Irf1	0.6	0.013	interferon regulatory factor 1
17479317	57444	Isg20	0.6	0.04	interferon-stimulated protein
17226736	17164	Mapkapk2	0.56	0.015	MAP kinase-activated protein kinase 2
17346990	74355	Smchd1	0.47	0.049	SMC hinge domain containing 1
17454256	21343	Taf6	0.47	0.025	TAF6 RNA polymerase II, TATA box binding protein (TBP)-associated factor
17508766	67276	Eri1	0.41	0.044	exoribonuclease 1
17539125	110651	Rps6ka3	-0.43	0.043	ribosomal protein S6 kinase polypeptide 3
17353420	225358	Fam13b	-0.45	0.038	family with sequence similarity 13, member B
17489980	22214	Ube2h	-0.51	0.018	ubiquitin-conjugating enzyme E2H
17437704	71778	Klhl5	-0.54	0.049	kelch-like 5
17329819	224109	Nrros	-0.55	0.045	negative regulator of reactive oxygen species
17465620	27205	Podxl	-0.55	0.027	podocalyxin-like
17476641	NA	ENSMUST00000116729	-0.59	0.018	ncrna:miRNA chromosome:NCBIM37:7:33475269:33475389:1 gene:ENSMUSG00000080379 gene_biotype:miRNA transcript_biotype:miRNA
17476646	NA	ENSMUST00000116729	-0.59	0.018	ncrna:miRNA chromosome:NCBIM37:7:33475269:33475389:1 gene:ENSMUSG00000080379 gene_biotype:miRNA transcript_biotype:miRNA
17300215	NA	DQ340292	-0.64	0.0083	Mus musculus T-cell receptor alpha chain mRNA, complete cds.
17238705	67596	Tespa1	-0.66	0.039	thymocyte expressed, positive selection associated 1
17547867	320403	9930017N22Rik	-0.67	0.046	RIKEN cDNA 9930017N22 gene
17383819	241303	Fam78a	-0.67	0.026	family with sequence similarity 78, member A
17223298	NA	ENSMUST00000175286	-0.72	0.038	ncrna:miRNA chromosome:NCBIM37:1:57055999:57056119:-1 gene:ENSMUSG00000093027 gene_biotype:miRNA transcript_biotype:miRNA
17330805	77647	Trat1	-0.72	0.0023	T cell receptor associated transmembrane adaptor 1
17300169	NA	ENSMUST00000103701	-0.73	0.043	cdna:known chromosome:NCBIM37:14:54795946:54796000:1 gene:ENSMUSG00000076889 gene_biotype:IG_J_gene transcript_biotype:IG_J_gene
17387385	54598	Calcrl	-0.78	0.0083	calcitonin receptor-like
17308817	21943	Tnfsf11	-0.78	0.0021	tumor necrosis factor (ligand) superfamily, member 11
17289602	108154	Adamts6	-0.79	0.021	a disintegrin-like and metallopeptidase (reprolysin type) with thrombospondin type 1 motif, 6
17387666	259020	Olfr1056	-0.79	0.018	olfactory receptor 1056
17300195	NA	DQ983581	-0.84	0.039	Mus musculus T-cell receptor alpha chain mRNA, complete cds.
17300239	NA	ENSMUST00000103736	-0.87	0.01	cdna:known chromosome:NCBIM37:14:54835966:54836028:1 gene:ENSMUSG00000076924 gene_biotype:IG_J_gene transcript_biotype:IG_J_gene
17403950	68151	Wls	-0.89	0.016	wntless homolog (Drosophila)
17530181	NA	ENSMUST00000104057	-0.9	0.038	ncrna:snoRNA chromosome:NCBIM37:9:101295309:101295440:-1 gene:ENSMUSG00000077245 gene_biotype:snoRNA transcript_biotype:snoRNA
17519738	235505	Cd109	-1.1	0.023	CD109 antigen
17304338	50905	Il17rb	-1.1	0.00016	interleukin 17 receptor B
17492244	18213	Ntrk3	-1.1	0.01	neurotrophic tyrosine kinase, receptor, type 3
17357971	14675	Gna14	-1.2	0.0029	guanine nucleotide binding protein, alpha 14
17417238	NA	ENSMUST00000175479	-1.3	0.037	ncrna:misc_RNA chromosome:NCBIM37:4:115193323:115193575:1 gene:ENSMUSG00000093220 gene_biotype:misc_RNA transcript_biotype:misc_RNA
17348618	225192	Hrh4	-1.3	0.043	histamine receptor H4
17550172	NA	tc2486241	-1.3	0.037	rescue: tc2486241
17259831	29856	Smtn	-1.4	0.01	smoothelin
17471431	NA	NA	-1.8	0.0029	NA
