# Supplementary material for: Helminth-induced Th2 cell dysfunction is distinct from exhaustion and is maintained in the absence of antigen
Source: PLoS Negl Trop Dis. 2019 Dec 9;13(12):e0007908. doi: 10.1371/journal.pntd.0007908 (PMC6922449; doi:10.1371/journal.pntd.0007908)
Supplement: S6 Table — (XLSX) [file pntd.0007908.s012.xlsx]

## Sheet: Sheet1
S6 Table. Table of core candidate loci associated with Th2 cell-intrinsic hyporesponsiveness
			PleC D60 log2 fold change over				tLN D60 log2 fold change over
ProbeID	EntrezID	Symbol	PleC D20	N. brasiliensis	Naïve	tLN D20	tLN D20	N. brasiliensis	Naïve	Description
17237589	15978	Ifng	5.155	5.536	7.013	1.755	4.329	3.781	5.258	interferon gamma
17233226	14728	Lilrb4	4.932	4.659	6.772	2.15	3.607	2.508	4.622	leukocyte immunoglobulin-like receptor, subfamily B, member 4
17549352	NA	gi377833017	4.743	4.36	5.768	0.9	3.889	3.46	4.869	rescue: gi377833017
17549740	NA	gi377835683	4.743	4.36	5.768	0.9	3.889	3.46	4.869	rescue: gi377835683
17523659	12774	Ccr5	4.441	4.187	5.74	1.798	3.303	2.389	3.941	chemokine (C-C motif) receptor 5
17318083	110454	Ly6a	4.314	2.792	5.205	0.224	3.924	2.567	4.981	lymphocyte antigen 6 complex, locus A
17296294	14945	Gzmk	4.092	3.895	4.402	0.867	3.507	3.028	3.535	granzyme K
17229782	75345	Slamf7	3.786	1.834	4.105	1.167	1.588	0.667	2.938	SLAM family member 7
17266946	20304	Ccl5	3.735	4.999	4.997	1.52	3.12	3.48	3.477	chemokine (C-C motif) ligand 5
17467323	16162	Il12rb2	3.709	4.156	4.03	1.561	2.577	2.596	2.47	interleukin 12 receptor, beta 2
17233210	NA	NA	3.662	3.713	5.533	1.815	3.107	1.899	3.718	NA
17470976	16768	Lag3	3.554	1.258	6.723	0.598	1.944	0.66	6.125	lymphocyte-activation gene 3
17450515	634650	Gbp11	3.536	3.678	1.534	1.263	2.607	2.415	0.271	guanylate binding protein 11
17266967	20302	Ccl3	3.525	2.529	3.367	0.803	3.039	1.726	2.563	chemokine (C-C motif) ligand 3
17332783	66616	Snx9	3.445	3.184	3.521	1.39	1.867	1.794	2.131	sorting nexin 9
17361605	13041	Ctsw	3.377	3.495	1.957	1.098	1.427	2.397	0.859	cathepsin W
17254283	20303	Ccl4	3.342	3.273	4.016	1.297	2.58	1.976	2.719	chemokine (C-C motif) ligand 4
17214729	NA	NA	3.236	2.677	3.626	2.313	0.66	0.365	1.313	NA
17229187	16963	Xcl1	3.234	3.565	4.699	1.754	0.723	1.81	2.944	chemokine (C motif) ligand 1
17477101	72310	Nkg7	3.226	3.211	5.284	2.06	2.504	1.151	3.224	natural killer cell group 7 sequence
17477306	13648	Klk1b9	3.216	2.386	3.225	0.491	2.544	1.895	2.734	kallikrein 1-related peptidase b9
17548703	15900	Irf8	3.092	3.001	3.032	1.298	1.404	1.703	1.735	interferon regulatory factor 8
17218321	19734	Rgs16	3.067	1.912	4.15	1.009	-0.498	0.903	3.141	regulator of G-protein signaling 16
17437213	12494	Cd38	3.06	2.645	4.856	1.363	0.531	1.281	3.493	CD38 antigen
17340532	NA	NA	3.047	2.769	4.038	1.824	1.908	0.945	2.214	NA
17491193	20210	Saa3	3.023	2.728	2.905	2.669	0.534	0.06	0.236	serum amyloid A 3
17295032	11881	Arsb	3.019	2.981	3.978	1.411	1.507	1.57	2.567	arylsulfatase B
17301582	18039	Nefl	2.976	2.975	3.235	2.269	0.668	0.706	0.966	neurofilament, light polypeptide
17404888	60505	Il21	2.878	2.192	5.292	0.207	1.024	1.985	5.085	interleukin 21
17216990	16153	Il10	2.868	2.12	7.021	1.477	2.764	0.643	5.544	interleukin 10
17296388	109700	Itga1	2.808	3.067	3.718	1.773	1.416	1.294	1.944	integrin alpha 1
17370789	78049	4930573O16Rik	2.752	2.374	3.213	1.874	1.266	0.5	1.339	RIKEN cDNA 4930573O16 gene
17523158	12776	Ccr8	2.736	3.467	6.118	1.46	1.933	2.007	4.659	chemokine (C-C motif) receptor 8
17278268	NA	NA	2.73	2.779	3.388	0.932	1.861	1.847	2.455	NA
17397117	NA	ENSMUST00000147691	2.716	1.893	4.811	-0.13	0.947	2.023	4.941	cdna:putative chromosome:NCBIM37:3:37130255:37131391:1 gene:ENSMUSG00000086517 gene_biotype:antisense transcript_biotype:antisense
17385099	17996	Neb	2.706	2.168	3.395	1.616	1.703	0.552	1.779	nebulin
17332932	83672	Sytl3	2.688	2.67	3.104	1.816	1.537	0.854	1.288	synaptotagmin-like 3
17318100	100041546	Ly6c2	2.669	3.12	3.542	1.046	2.47	2.074	2.497	lymphocyte antigen 6 complex, locus C2
17354589	225594	Gm4841	2.662	2.684	2.399	-0.123	1.809	2.808	2.522	predicted gene 4841
17212252	16174	Il18rap	2.625	3.865	5.246	2.279	1.367	1.586	2.967	interleukin 18 receptor accessory protein
17308556	70086	Cysltr2	2.604	2.682	4.301	1.613	1.076	1.069	2.688	cysteinyl leukotriene receptor 2
17330203	12524	Cd86	2.59	2.143	1.313	1.375	0.261	0.767	-0.062	CD86 antigen
17477331	16619	Klk1b27	2.579	3.83	5.448	1.372	1.287	2.457	4.076	kallikrein 1-related peptidase b27
17350916	240327	Gm4951	2.486	2.524	1.18	-0.087	2.355	2.612	1.268	predicted gene 4951
17492985	11864	Arnt2	2.466	1.745	3.376	0.189	1.743	1.556	3.187	aryl hydrocarbon receptor nuclear translocator 2
17350925	60440	Iigp1	2.452	1.56	0.959	-0.318	1.864	1.878	1.277	interferon inducible GTPase 1
17233347	14609	Gja1	2.451	2.503	2.456	0.696	1.887	1.807	1.759	gap junction protein, alpha 1
17346528	12266	C3	2.446	2.425	2.66	1.371	-0.293	1.054	1.289	complement component 3
17506279	15900	Irf8	2.435	2.681	2.756	1.441	1.115	1.24	1.315	interferon regulatory factor 8
17281084	112407	Egln3	2.406	0.885	4.748	0.745	0.721	0.14	4.004	EGL nine homolog 3 (C. elegans)
17423030	18619	Penk	2.388	1.019	3.146	0.316	1.44	0.703	2.831	preproenkephalin
17518680	13143	Dapk2	2.366	1.477	2.862	1.743	0.719	-0.266	1.119	death-associated protein kinase 2
17439830	20750	Spp1	2.303	2.201	3.228	1.083	1.438	1.118	2.145	secreted phosphoprotein 1
17478864	233315	Mtmr10	2.262	2.55	1.791	1.871	0.85	0.679	-0.08	myotubularin related protein 10
17406514	80891	Fcrls	2.254	2.259	2.208	1.292	0.877	0.967	0.916	Fc receptor-like S, scavenger receptor
17260761	56193	Plek	2.244	2.052	3.03	1.625	0.874	0.427	1.404	pleckstrin
17495328	12310	Calca	2.209	3.796	4.865	2.2	2.051	1.596	2.665	calcitonin/calcitonin-related polypeptide, alpha
17366670	209378	Itih5	2.168	1.299	2.329	1.187	1.54	0.112	1.142	inter-alpha (globulin) inhibitor H5
17477314	16613	Klk1b11	2.166	2.455	2.424	1.354	0.509	1.101	1.07	kallikrein 1-related peptidase b11
17478459	140919	Slc17a6	2.158	2.651	3.009	1.988	0.681	0.663	1.021	solute carrier family 17 (sodium-dependent inorganic phosphate cotransporter), member 6
17289181	11881	Arsb	2.157	2.476	3.137	1.133	1.276	1.343	2.004	arylsulfatase B
17543625	12766	Cxcr3	2.157	2.243	3.679	0.597	1.543	1.646	3.082	chemokine (C-X-C motif) receptor 3
17375859	13537	Dusp2	2.149	1.849	1.493	0.663	0.571	1.186	0.829	dual specificity phosphatase 2
17449052	74318	Hopx	2.146	2.032	2.322	0.796	1.207	1.236	1.526	HOP homeobox
17301852	668489	Gm9199	2.138	2.54	3.477	1.419	1.013	1.121	2.058	glycine cleavage system protein H (aminomethyl carrier) pseudogene
17479736	NA	NA	2.127	2.425	1.753	2.133	0.53	0.292	-0.38	NA
17234436	103172	Chchd10	2.101	1.2	1.355	0.634	1.006	0.566	0.722	coiled-coil-helix-coiled-coil-helix domain containing 10
17386725	241489	Pde11a	2.097	1.391	1.221	0.913	0.821	0.478	0.308	phosphodiesterase 11A
17366197	20684	Sp100	2.083	1.762	1.546	0.22	0.44	1.542	1.327	nuclear antigen Sp100
17344216	266614	Ly6g5b	2.053	2.047	3.723	2.763	-0.011	-0.716	0.961	lymphocyte antigen 6 complex, locus G5B
17325874	239849	Cd200r4	2.052	1.766	1.03	1.497	0.259	0.269	-0.467	CD200 receptor 4
17375981	NA	ENSMUST00000131961	2.031	1.442	2.853	0.345	0.824	1.097	2.508	havana:lincRNA chromosome:NCBIM37:2:128249390:128250301:1 gene:ENSMUSG00000079053 gene_biotype:lincRNA transcript_biotype:lincRNA
17240645	12142	Prdm1	2.021	1.72	2.665	0.772	1.585	0.948	1.893	PR domain containing 1, with ZNF domain
17450121	231507	Plac8	1.999	1.232	6.113	1.116	2.902	0.116	4.997	placenta-specific 8
17497432	57740	Stk32c	1.991	2.085	3.028	1.575	0.829	0.51	1.453	serine/threonine kinase 32C
17474371	21946	Pglyrp1	1.941	0.936	2.65	0.757	1.01	0.179	1.893	peptidoglycan recognition protein 1
17268820	22780	Ikzf3	1.923	1.162	1.66	-0.022	0.969	1.184	1.682	IKAROS family zinc finger 3
17293571	NA	NA	1.917	1.87	2.049	1.984	0.307	-0.114	0.064	NA
17403237	55932	Gbp3	1.892	1.677	2.907	0.598	1.119	1.078	2.308	guanylate binding protein 3
17248754	11492	Adam19	1.88	0.908	4.506	0.211	1.076	0.696	4.295	a disintegrin and metallopeptidase domain 19 (meltrin beta)
17468511	17119	Mxd1	1.878	2.001	2.375	1.709	0.672	0.292	0.666	MAX dimerization protein 1
17519821	17920	Myo6	1.868	1.961	3.241	1.737	0.312	0.224	1.504	myosin VI
17277396	81703	Jdp2	1.862	2.254	2.92	1.075	0.906	1.179	1.845	Jun dimerization protein 2
17359344	12495	Entpd1	1.851	1.387	4.344	1.252	0.976	0.136	3.092	ectonucleoside triphosphate diphosphohydrolase 1
17268445	57765	Tbx21	1.85	2.296	2.898	0.943	1.386	1.352	1.955	T-box 21
17233384	12140	Fabp7	1.843	1.891	2.347	-0.568	1.742	2.459	2.915	fatty acid binding protein 7, brain
17216395	12043	Bcl2	1.823	1.614	-0.422	0.781	0.473	0.832	-1.204	B cell leukemia/lymphoma 2
17532569	12768	Ccr1	1.806	2.271	3.299	2.207	0.869	0.065	1.092	chemokine (C-C motif) receptor 1
17233613	94214	Spock2	1.805	2.846	2.91	1.06	0.227	1.786	1.85	sparc/osteonectin, cwcv and kazal-like domains proteoglycan 2
17394538	72043	Sulf2	1.8	1.843	1.862	1.657	0.446	0.187	0.205	sulfatase 2
17492598	18550	Furin	1.786	2.789	3.487	1.719	1.169	1.07	1.768	furin (paired basic amino acid cleaving enzyme)
17403205	229898	Gbp5	1.774	0.808	0.828	-0.455	1.451	1.263	1.283	guanylate binding protein 5
17283096	14420	Galc	1.765	1.612	0.989	1.213	0.537	0.399	-0.224	galactosylceramidase
17549290	NA	gi309267128	1.748	1.609	1.409	0.615	1.1	0.994	0.794	rescue: gi309267128
17235511	17873	Gadd45b	1.713	1.33	3.102	0.758	0.776	0.572	2.344	growth arrest and DNA-damage-inducible 45 beta
17274027	NA	chr12(+):10152021-10155926	1.712	1.511	1.838	1.573	0.208	-0.062	0.265	chr12(+):10152021-10155926
17288112	NA	NA	1.708	1.936	1.521	1.275	0.978	0.661	0.246	NA
17213478	12477	Ctla4	1.702	1.06	5.317	0.382	0.649	0.678	4.934	cytotoxic T-lymphocyte-associated protein 4
17456604	232664	Ccdc136	1.7	1.661	1.745	1.465	0.441	0.196	0.279	coiled-coil domain containing 136
17277794	14744	Gpr65	1.7	2.086	-0.095	0.771	0.384	1.314	-0.866	G-protein coupled receptor 65
17483058	100504712	Gm20367	1.696	1.945	1.907	1.409	0.448	0.537	0.498	predicted gene, 20367
17246967	22433	Xbp1	1.683	1.851	1.959	1.193	0.495	0.658	0.766	X-box binding protein 1
17464718	27053	Asns	1.675	1.335	2.934	1.253	0.794	0.082	1.681	asparagine synthetase
17259679	210029	Metrnl	1.661	2.545	3.093	1.602	0.892	0.943	1.49	meteorin, glial cell differentiation regulator-like
17403255	14468	Gbp2b	1.65	1.522	1.056	0.379	1.396	1.143	0.677	guanylate binding protein 2b
17354595	106878	Smim3	1.644	1.11	2.024	1.017	0.513	0.093	1.007	small integral membrane protein 3
17249977	631323	Gm12250	1.642	1.032	0.787	0.125	1.462	0.907	0.662	predicted gene 12250
17255064	67468	Mmd	1.641	0.93	1.204	0.959	-0.303	-0.029	0.245	monocyte to macrophage differentiation-associated
17480924	100503552	Gm19765	1.638	1.066	5.313	0.203	0.577	0.863	5.11	predicted gene, 19765
17450501	626578	Gbp10	1.631	1.416	0.565	-0.24	1.261	1.655	0.805	guanylate-binding protein 10
17341470	666002	Vmn2r114	1.625	1.341	1.573	1.202	0.493	0.139	0.371	vomeronasal 2, receptor 114
17548646	75423	Arl5a	1.615	1.267	1.919	0.919	1.21	0.348	1	ADP-ribosylation factor-like 5A
17399162	NA	ENSMUST00000122484	1.6	1.667	0.915	1.489	-0.269	0.177	-0.574	ncrna:snoRNA chromosome:NCBIM37:3:88511080:88511214:1 gene:ENSMUSG00000084433 gene_biotype:snoRNA transcript_biotype:snoRNA
17348570	72747	Ttc39c	1.595	1.014	3.601	0.579	0.403	0.435	3.022	tetratricopeptide repeat domain 39C
17271244	104681	Slc16a6	1.59	1.854	1.546	0.738	0.983	1.116	0.808	solute carrier family 16 (monocarboxylic acid transporters), member 6
17503937	17750	Mt2	1.587	2.222	3.092	0.494	2.392	1.728	2.598	metallothionein 2
17410572	71038	4933401H06Rik	1.575	1.54	1.41	0.715	0.803	0.824	0.695	RIKEN cDNA 4933401H06 gene
17428209	319743	9630013D21Rik	1.573	1.39	1.997	1.084	0.176	0.306	0.913	RIKEN cDNA 9630013D21 gene
17335467	12575	Cdkn1a	1.573	1.595	3.827	1.251	0.842	0.345	2.576	cyclin-dependent kinase inhibitor 1A (P21)
17299575	NA	NA	1.564	2.437	2.771	0.872	0.76	1.565	1.899	NA
17409075	12977	Csf1	1.56	0.929	5.432	1.551	0.503	-0.622	3.881	colony stimulating factor 1 (macrophage)
17544265	723850	Mir361	1.553	1.73	1.338	1.309	-0.02	0.421	0.029	microRNA 361
17439029	11839	Areg	1.549	2.452	4.413	1.488	1.083	0.964	2.926	amphiregulin
17337866	NA	ENSMUST00000161664	1.544	1.091	2.837	1.278	0.178	-0.187	1.558	cdna:known chromosome:NCBIM37:17:44847171:44850874:1 gene:ENSMUSG00000089849 gene_biotype:antisense transcript_biotype:antisense
17366992	16184	Il2ra	1.543	0.871	6.053	0.443	1.187	0.428	5.61	interleukin 2 receptor, alpha chain
17489304	233079	Ffar2	1.527	1.382	2.675	0.898	1.282	0.484	1.777	free fatty acid receptor 2
17404896	207175	Cetn4	1.51	1.226	2.288	0.968	0.576	0.258	1.32	centrin 4
17520198	19417	Rasgrf1	1.508	1.548	1.6	1.096	0.336	0.452	0.503	RAS protein-specific guanine nucleotide-releasing factor 1
17352401	26410	Map3k8	1.486	1.057	2.459	1.127	0.189	-0.07	1.332	mitogen-activated protein kinase kinase kinase 8
17480102	83671	Sytl2	1.481	2.625	1.598	1.744	0.845	0.881	-0.146	synaptotagmin-like 2
17265958	20317	Serpinf1	1.468	1.145	1.519	0.845	0.404	0.299	0.673	serine (or cysteine) peptidase inhibitor, clade F, member 1
17533031	18715	Pim2	1.467	0.765	1.078	0.444	0.61	0.322	0.634	proviral integration site 2
17226043	12043	Bcl2	1.463	1.288	-0.383	0.502	0.409	0.786	-0.885	B cell leukemia/lymphoma 2
17419661	NA	ENSMUST00000105884	1.457	1.712	2.274	0.896	0.9	0.816	1.378	cdna:novel chromosome:NCBIM37:4:133609753:133614911:1 gene:ENSMUSG00000049410 gene_biotype:protein_coding transcript_biotype:protein_coding
17385272	75423	Arl5a	1.45	1.291	1.946	0.955	1.008	0.336	0.991	ADP-ribosylation factor-like 5A
17491893	269941	Chsy1	1.448	1.633	3.822	1.332	0.826	0.301	2.49	chondroitin sulfate synthase 1
17347163	22436	Xdh	1.447	0.781	1.074	1.17	-0.268	-0.389	-0.096	xanthine dehydrogenase
17326180	100503490	Gm19723	1.445	1.574	1.115	0.739	0.508	0.835	0.376	predicted gene, 19723
17517831	13070	Cyp11a1	1.439	2.156	3.943	1.649	1.916	0.507	2.294	cytochrome P450, family 11, subfamily a, polypeptide 1
17435089	14190	Fgl2	1.411	2.949	5.495	1.504	0.93	1.445	3.991	fibrinogen-like protein 2
17392047	320974	Lrrn4	1.407	1.892	1.936	1.221	0.366	0.671	0.715	leucine rich repeat neuronal 4
17456974	73652	2210408F21Rik	1.398	1.67	2.222	1.349	0.361	0.32	0.873	RIKEN cDNA 2210408F21 gene
17262234	NA	NA	1.397	2.335	-1.185	0.733	0.846	1.603	-1.918	NA
17550470	NA	Tmevpg1	1.397	1.585	1.712	0.696	0.554	0.888	1.016	rescue: Tmevpg1
17466624	65963	Tmem176b	1.379	1.421	1.962	0.923	0.514	0.499	1.039	transmembrane protein 176B
17235941	58250	Chst11	1.378	1.128	3.237	0.82	0.863	0.308	2.417	carbohydrate sulfotransferase 11
17508300	11502	Adam9	1.377	1.083	2.016	0.871	0.522	0.212	1.145	a disintegrin and metallopeptidase domain 9 (meltrin gamma)
17377610	228765	Sdcbp2	1.376	1.321	2.102	0.686	0.718	0.635	1.416	syndecan binding protein (syntenin) 2
17354000	NA	AK083375	1.372	2.302	0.936	1.663	-0.157	0.639	-0.727	Mus musculus 2 days neonate thymus thymic cells cDNA, RIKEN full-length enriched library, clone:C920025C15 product:hypothetical EGF-like domain containing protein, full insert sequence.
17420514	66259	Camk2n1	1.369	1.787	2.197	1.385	0.216	0.402	0.812	calcium/calmodulin-dependent protein kinase II inhibitor 1
17212229	16182	Il18r1	1.368	3.141	0.55	1.463	0.794	1.678	-0.913	interleukin 18 receptor 1
17362869	107350	AW112010	1.367	1.198	1.563	0.28	0.828	0.917	1.282	expressed sequence AW112010
17453288	17969	Ncf1	1.366	1.417	1.291	0.159	1.098	1.258	1.132	neutrophil cytosolic factor 1
17407850	13601	Ecm1	1.362	2.031	2.106	0.22	1.595	1.811	1.886	extracellular matrix protein 1
17491797	NA	ENSMUST00000173374	1.357	0.884	0.637	0.891	0.359	-0.007	-0.254	cdna:putative chromosome:NCBIM37:7:71482436:71490850:-1 gene:ENSMUSG00000092187 gene_biotype:processed_transcript transcript_biotype:processed_transcript
17396383	22035	Tnfsf10	1.343	1.462	1.434	0.866	0.469	0.596	0.568	tumor necrosis factor (ligand) superfamily, member 10
17403224	229900	Gbp7	1.337	1.379	0.825	0.55	0.897	0.829	0.275	guanylate binding protein 7
17380119	320664	Cass4	1.331	2.757	3.271	1.667	0.863	1.089	1.604	Cas scaffolding protein family member 4
17437505	67249	Tbc1d19	1.32	0.932	0.573	0.928	0.237	0.004	-0.354	TBC1 domain family, member 19
17268454	73174	Tbkbp1	1.32	1.404	1.489	0.734	0.746	0.669	0.754	TBK1 binding protein 1
17492575	14159	Fes	1.316	1.72	2.157	1.645	0.517	0.075	0.512	feline sarcoma oncogene
17403268	NA	NA	1.312	1.236	0.292	0.211	1.04	1.024	0.08	NA
17471598	16641	Klrc1	1.311	1.528	0.688	1.166	0.098	0.362	-0.477	killer cell lectin-like receptor subfamily C, member 1
17450461	17472	Gbp4	1.307	0.857	0.643	0.096	0.703	0.762	0.548	guanylate binding protein 4
17396638	20482	Skil	1.301	1.197	0.653	0.782	0.005	0.414	-0.129	SKI-like
17398895	12904	Crabp2	1.3	1.845	2.167	1.024	1.047	0.821	1.142	cellular retinoic acid binding protein II
17243520	69415	1700025N21Rik	1.292	0.836	1.583	0.85	0.183	-0.014	0.732	RIKEN cDNA 1700025N21 gene
17533713	21857	Timp1	1.286	1.225	1.504	1.388	0.11	-0.163	0.116	tissue inhibitor of metalloproteinase 1
17292434	66329	Susd3	1.277	0.925	1.512	0.395	0.835	0.53	1.117	sushi domain containing 3
17548115	NA	NA	1.271	1.324	1.935	1.252	-0.122	0.072	0.683	NA
17318807	328561	Apol10b	1.27	0.81	1.945	-0.072	0.836	0.882	2.017	apolipoprotein L 10B
17467181	171201	Vmn1r21	1.261	1.436	1.199	1.075	0.117	0.361	0.124	vomeronasal 1 receptor 21
17331348	NA	ENSMUST00000082533	1.253	1.055	0.894	1.086	-0.138	-0.032	-0.192	ncrna:rRNA chromosome:NCBIM37:16:61372853:61372970:-1 gene:ENSMUSG00000064467 gene_biotype:rRNA transcript_biotype:rRNA
17502603	75141	Rasd2	1.252	1.257	1.558	1.266	0.404	-0.009	0.292	RASD family, member 2
17345293	22339	Vegfa	1.252	1.371	1.353	1.436	0.148	-0.064	-0.083	vascular endothelial growth factor A
17450434	76074	Gbp8	1.244	1.087	0.691	0.372	0.33	0.716	0.319	guanylate-binding protein 8
17283463	217837	Itpk1	1.243	0.98	1.268	0.5	0.193	0.48	0.768	inositol 1,3,4-triphosphate 5/6 kinase
17283030	108800	Ston2	1.242	1.106	1.673	0.694	0.663	0.412	0.98	stonin 2
17260742	NA	ENSMUST00000102382	1.239	1.072	2.644	0.854	0.396	0.218	1.79	ncrna:miRNA chromosome:NCBIM37:11:16545441:16545541:-1 gene:ENSMUSG00000076337 gene_biotype:miRNA transcript_biotype:miRNA
17340570	100040500	Gm2808	1.235	1.398	1.759	0.84	1.003	0.557	0.918	predicted gene 2808
17309154	239217	Kctd12	1.226	2.73	2.53	1.475	1.307	1.255	1.055	potassium channel tetramerisation domain containing 12
17243525	338365	Slc41a2	1.224	1.221	1.209	1.031	-0.004	0.19	0.178	solute carrier family 41, member 2
17497421	12176	Bnip3	1.223	1.23	0.864	1.218	0.048	0.011	-0.355	BCL2/adenovirus E1B interacting protein 3
17366744	735272	Mir669a-3	1.223	1.549	0.666	0.732	-0.438	0.817	-0.067	microRNA 669a-3
17461414	20893	Bhlhe40	1.219	1.677	5.478	0.781	0.616	0.896	4.698	basic helix-loop-helix family, member e40
17249593	16362	Irf1	1.217	0.93	-0.167	0.484	0.603	0.446	-0.651	interferon regulatory factor 1
17425301	11303	Abca1	1.203	0.996	0.102	0.721	0.305	0.276	-0.619	ATP-binding cassette, sub-family A (ABC1), member 1
17375961	12125	Bcl2l11	1.195	1.273	0.629	0.708	0.277	0.565	-0.08	BCL2-like 11 (apoptosis facilitator)
17375503	NA	NA	1.188	1.241	4.631	1.981	0.88	-0.74	2.65	NA
17519699	100048658	Ddx43	1.185	1.174	1.899	0.201	0.377	0.972	1.698	DEAD (Asp-Glu-Ala-Asp) box polypeptide 43
17231881	237313	Il20ra	1.176	1.27	1.451	0.896	-0.008	0.375	0.556	interleukin 20 receptor, alpha
17261425	20856	Stc2	1.176	0.803	1.62	0.622	0.262	0.181	0.998	stanniocalcin 2
17429008	20441	St3gal3	1.173	0.736	0.797	0.554	0.289	0.183	0.244	ST3 beta-galactoside alpha-2,3-sialyltransferase 3
17354014	77619	Prelid2	1.171	0.506	2.451	0.545	0.315	-0.038	1.906	PRELI domain containing 2
17532268	13051	Cx3cr1	1.168	1.213	1.664	1.033	0.504	0.179	0.631	chemokine (C-X3-C motif) receptor 1
17251222	14457	Gas7	1.166	1.3	1.454	1.007	0.442	0.293	0.447	growth arrest specific 7
17493272	233489	Picalm	1.162	1.111	0.666	0.898	0.222	0.212	-0.232	phosphatidylinositol binding clathrin assembly protein
17524022	244694	Kdm4d	1.142	0.93	1.631	0.604	0.505	0.327	1.027	lysine (K)-specific demethylase 4D
17246390	546487	Olfr766	1.129	1.502	1.378	0.939	-0.003	0.564	0.44	olfactory receptor 766
17458372	231932	Gimap7	1.126	0.708	1.022	0.206	0.962	0.502	0.816	GTPase, IMAP family member 7
17358138	83921	Tmem2	1.125	0.883	1.421	0.361	0.322	0.522	1.06	transmembrane protein 2
17387670	404325	Olfr1057	1.113	1.245	0.771	1.046	0.069	0.199	-0.275	olfactory receptor 1057
17264521	11688	Alox8	1.112	1.201	1.934	0.663	1.189	0.538	1.271	arachidonate 8-lipoxygenase
17326069	57262	Retnla	1.11	1.312	1.322	1.187	0.027	0.125	0.135	resistin like alpha
17480078	233489	Picalm	1.099	1.203	0.702	0.906	0.206	0.297	-0.205	phosphatidylinositol binding clathrin assembly protein
17472030	70686	Dusp16	1.098	1.067	2.185	0.773	0.395	0.294	1.412	dual specificity phosphatase 16
17494643	NA	NA	1.083	2.059	0.988	0.678	0.778	1.38	0.31	NA
17230573	13800	Enah	1.08	1.421	1.699	0.666	0.491	0.755	1.033	enabled homolog (Drosophila)
17434023	100038882	Isg15	1.078	-2.002	-0.403	-1.463	0.525	-0.539	1.06	ISG15 ubiquitin-like modifier
17445627	NA	ENSMUST00000158619	1.068	1.504	1.066	1.33	-0.136	0.173	-0.264	ncrna:miRNA chromosome:NCBIM37:5:13902770:13902874:-1 gene:ENSMUSG00000089244 gene_biotype:miRNA transcript_biotype:miRNA
17351414	58801	Pmaip1	1.062	1.318	2.741	1.047	0.484	0.272	1.695	phorbol-12-myristate-13-acetate-induced protein 1
17215820	14733	Gpc1	1.06	1.106	1.135	0.757	0.686	0.35	0.379	glypican 1
17549512	NA	gi377833976	1.047	0.659	0.941	0.879	0.388	-0.22	0.062	rescue: gi377833976
17549664	NA	gi377835104	1.047	0.659	0.941	0.879	0.388	-0.22	0.062	rescue: gi377835104
17497525	11501	Adam8	1.028	1.097	2.674	1.028	1.121	0.068	1.645	a disintegrin and metallopeptidase domain 8
17328419	NA	AK135171	1.026	0.892	0.049	0.17	0.572	0.722	-0.121	Mus musculus 12 days embryo female ovary cDNA, RIKEN full-length enriched library, clone:6620402H07 product:hypothetical protein, full insert sequence.
17271209	19739	Rgs9	1.026	1.004	1.052	0.872	-0.22	0.133	0.18	regulator of G-protein signaling 9
17395512	16776	Lama5	1.023	1.021	1.122	0.703	0.3	0.318	0.42	laminin, alpha 5
17530881	12700	Cish	0.988	1.473	3.12	0.84	0.244	0.633	2.28	cytokine inducible SH2-containing protein
17490859	18220	Nucb1	0.984	0.734	1.56	0.603	0.515	0.131	0.956	nucleobindin 1
17328104	12703	Socs1	0.974	0.729	1.022	0.722	0.139	0.006	0.3	suppressor of cytokine signaling 1
17286055	14756	Gpld1	0.969	0.827	0.978	0.754	0.44	0.073	0.224	glycosylphosphatidylinositol specific phospholipase D1
17416023	18578	Pde4b	0.957	1.199	0.447	0.861	0.14	0.338	-0.414	phosphodiesterase 4B, cAMP specific
17356743	13660	Ehd1	0.956	0.814	1.842	0.643	0.44	0.172	1.199	EH-domain containing 1
17344309	21926	Tnf	0.951	0.948	0.11	0.3	0.086	0.648	-0.19	tumor necrosis factor
17549380	NA	gi377833224	0.95	0.904	2.665	0.718	-0.096	0.187	1.947	rescue: gi377833224
17411905	NA	ENSMUST00000083889	0.94	0.758	1.024	0.177	0.836	0.581	0.847	ncrna:rRNA chromosome:NCBIM37:4:12739853:12739959:1 gene:ENSMUSG00000065823 gene_biotype:rRNA transcript_biotype:rRNA
17515128	50868	Keap1	0.937	0.855	0.853	0.786	0.291	0.068	0.067	kelch-like ECH-associated protein 1
17450142	15442	Hpse	0.934	1.163	2.159	1.264	-0.02	-0.101	0.895	heparanase
17534074	74365	Lonrf3	0.93	1.272	1.468	0.866	0.091	0.406	0.601	LON peptidase N-terminal domain and ring finger 3
17529708	54371	Chst2	0.924	0.94	2.576	0.824	-0.067	0.116	1.752	carbohydrate sulfotransferase 2
17226736	17164	Mapkapk2	0.916	0.854	1.362	0.613	0.562	0.241	0.749	MAP kinase-activated protein kinase 2
17276348	NA	NA	0.91	1.116	1.515	0.569	-0.057	0.547	0.946	NA
17456121	16543	Mdfic	0.909	1.019	2.29	0.62	0.095	0.399	1.669	MyoD family inhibitor domain containing
17527421	56434	Tspan3	0.904	0.769	1.464	-0.078	1.046	0.847	1.542	tetraspanin 3
17312358	100503915	Smpd5	0.896	0.973	-0.11	0.469	0.405	0.504	-0.579	sphingomyelin phosphodiesterase 5
17426855	69863	Ttc39b	0.893	0.724	1.517	0.392	0.286	0.333	1.125	tetratricopeptide repeat domain 39B
17464801	NA	ENSMUST00000104062	0.887	0.915	1.04	1.21	-0.032	-0.294	-0.17	ncrna:snoRNA chromosome:NCBIM37:6:8451236:8451356:-1 gene:ENSMUSG00000077250 gene_biotype:snoRNA transcript_biotype:snoRNA
17387688	258402	Olfr1079	0.887	0.899	0.846	0.768	0.044	0.131	0.077	olfactory receptor 1079
17221158	17864	Mybl1	0.886	0.832	2.018	0.763	0.412	0.069	1.255	myeloblastosis oncogene-like 1
17541227	NA	ENSMUST00000082595	0.884	0.796	0.764	0.779	0.236	0.017	-0.015	ncrna:snRNA chromosome:NCBIM37:X:36658554:36658658:-1 gene:ENSMUSG00000064529 gene_biotype:snRNA transcript_biotype:snRNA
17469365	232288	Frmd4b	0.876	0.615	1.665	0.565	0.167	0.05	1.1	FERM domain containing 4B
17310584	432939	Gm5468	0.873	0.725	0.914	0.423	0.223	0.302	0.492	predicted gene 5468
17448174	212285	Arap2	0.869	0.699	0.842	0.449	0.132	0.25	0.393	ArfGAP with RhoGAP domain, ankyrin repeat and PH domain 2
17387517	12258	Serping1	0.868	0.764	0.83	0.686	0.174	0.077	0.144	serine (or cysteine) peptidase inhibitor, clade G, member 1
17490721	68667	Trpm4	0.868	1.316	1.662	1.107	-0.048	0.209	0.556	transient receptor potential cation channel, subfamily M, member 4
17281911	15251	Hif1a	0.864	1.429	2.213	0.772	-0.108	0.657	1.441	hypoxia inducible factor 1, alpha subunit
17233536	18451	P4ha1	0.862	0.556	0.304	0.639	0.117	-0.084	-0.335	procollagen-proline, 2-oxoglutarate 4-dioxygenase (proline 4-hydroxylase), alpha 1 polypeptide
17535900	NA	ENSMUST00000104274	0.858	0.685	0.684	0.735	-0.081	-0.05	-0.052	ncrna:snoRNA chromosome:NCBIM37:X:71869765:71869899:1 gene:ENSMUSG00000077462 gene_biotype:snoRNA transcript_biotype:snoRNA
17397475	211666	Mgst2	0.852	0.77	-0.457	0.126	0.318	0.643	-0.583	microsomal glutathione S-transferase 2
17442128	18439	P2rx7	0.849	0.761	1.57	0.248	0.354	0.513	1.322	purinergic receptor P2X, ligand-gated ion channel, 7
17472760	79362	Bhlhe41	0.847	0.889	1.154	0.496	0.391	0.393	0.658	basic helix-loop-helix family, member e41
17345406	106763	Ttbk1	0.846	0.849	0.915	0.215	0.632	0.634	0.7	tau tubulin kinase 1
17247562	245944	Vps54	0.838	1.263	1.152	0.769	0.051	0.494	0.383	vacuolar protein sorting 54 (yeast)
17394063	11486	Ada	0.829	0.591	-0.298	0.381	0.473	0.21	-0.679	adenosine deaminase
17338210	224829	Trerf1	0.819	0.855	1.799	0.331	0.229	0.524	1.469	transcriptional regulating factor 1
17276328	15251	Hif1a	0.818	0.931	2.459	0.641	-0.137	0.29	1.818	hypoxia inducible factor 1, alpha subunit
17494656	NA	NA	0.809	1.747	0.811	0.482	0.768	1.266	0.329	NA
17522785	NA	ENSMUST00000150678	0.8	1.175	2.152	0.883	0.263	0.292	1.269	cdna:known chromosome:NCBIM37:9:114689218:114691375:1 gene:ENSMUSG00000052724 gene_biotype:antisense transcript_biotype:antisense
17244486	216233	Socs2	0.796	1.451	2.104	0.398	0.705	1.052	1.706	suppressor of cytokine signaling 2
17299329	16854	Lgals3	0.767	1.098	1.874	1.057	0.439	0.04	0.816	lectin, galactose binding, soluble 3
17426555	433719	Gm11487	0.763	0.809	0.892	0.687	-0.055	0.122	0.205	predicted gene 11487
17294696	218397	Rasa1	0.763	0.969	1.061	0.429	0.087	0.54	0.632	RAS p21 protein activator 1
17392991	12048	Bcl2l1	0.759	1.247	1.729	0.593	0.436	0.655	1.136	BCL2-like 1
17286621	71340	Riok1	0.749	0.692	0.618	0.609	0.188	0.083	0.009	RIO kinase 1 (yeast)
17472235	13860	Eps8	0.748	0.676	0.871	0.615	0.034	0.062	0.256	epidermal growth factor receptor pathway substrate 8
17401345	71887	Ppm1j	0.744	1.181	0.96	1.427	0.294	-0.246	-0.467	protein phosphatase 1J
17228164	226519	Lamc1	0.731	1.404	4.113	0.856	1.057	0.548	3.257	laminin, gamma 1
17404195	751864	Gm9733	0.73	0.805	0.964	0.723	0.112	0.082	0.241	predicted gene 9733
17392191	75812	Tasp1	0.729	1.179	1.279	0.545	-0.05	0.634	0.735	taspase, threonine aspartase 1
17378942	228852	Ppp1r16b	0.723	0.64	0.934	0.597	-0.134	0.044	0.337	protein phosphatase 1, regulatory (inhibitor) subunit 16B
17222825	109019	Nabp1	0.719	1.128	0.473	0.837	0.332	0.292	-0.363	nucleic acid binding protein 1
17364390	72082	Cyp2c55	0.713	0.814	0.766	0.639	0.083	0.175	0.127	cytochrome P450, family 2, subfamily c, polypeptide 55
17520886	20187	Ryk	0.703	0.823	3.521	0.692	0.415	0.131	2.829	receptor-like tyrosine kinase
17231534	69912	Nup43	0.695	-0.564	-0.261	-0.285	0.393	-0.278	0.024	nucleoporin 43
17466505	19664	Rbpj	0.681	1.64	2.97	0.682	0.644	0.959	2.288	recombination signal binding protein for immunoglobulin kappa J region
17337110	15016	H2-Q5	0.674	0.694	0.429	0.155	0.379	0.539	0.275	histocompatibility 2, Q region locus 5
17290106	75890	1700003P14Rik	0.668	0.552	0.477	0.671	-0.196	-0.119	-0.195	RIKEN cDNA 1700003P14 gene
17389048	100504545	Gm20279	0.646	0.754	0.725	0.683	-0.116	0.072	0.043	predicted gene, 20279
17549188	NA	gi153085392/H2-Q5	0.643	0.993	0.689	0.335	0.314	0.658	0.354	histocompatibility 2, Q region locus 5
17459656	12332	Capg	0.631	0.497	1.286	0.153	0.451	0.344	1.133	capping protein (actin filament), gelsolin-like
17288970	66671	Ccnh	0.629	0.556	0.869	0.329	0.164	0.227	0.54	cyclin H
17257822	14674	Gna13	0.608	0.911	1.21	0.698	-0.01	0.213	0.512	guanine nucleotide binding protein, alpha 13
17301854	105670	Rcbtb2	0.608	0.873	0.679	0.712	-0.169	0.161	-0.033	regulator of chromosome condensation (RCC1) and BTB (POZ) domain containing protein 2
17372515	16410	Itgav	0.604	0.727	0.946	0.414	-0.08	0.313	0.532	integrin alpha V
17241660	71371	Arid5b	0.6	0.662	0.655	0.195	0.104	0.467	0.46	AT rich interactive domain 5B (MRF1-like)
17380134	66404	Rtfdc1	0.573	0.44	0.819	0.585	0.066	-0.145	0.234	replication termination factor 2 domain containing 1
17527666	320563	Islr2	0.572	0.496	0.521	0.421	0.192	0.075	0.1	immunoglobulin superfamily containing leucine-rich repeat 2
17505215	20650	Sntb2	0.556	0.604	2.049	0.423	-0.053	0.181	1.626	syntrophin, basic 2
17480143	23859	Dlg2	0.535	0.567	0.703	0.39	0.194	0.178	0.313	discs, large homolog 2 (Drosophila)
17305636	50527	Ero1l	0.526	0.62	1.863	0.882	0.037	-0.262	0.981	ERO1-like (S. cerevisiae)
17290398	69237	Gtpbp4	-0.442	-0.527	-0.651	-0.456	-0.075	-0.071	-0.194	GTP binding protein 4
17425181	269536	Tex10	-0.468	-0.472	-0.434	-0.333	-0.139	-0.139	-0.101	testis expressed gene 10
17527054	11920	Atm	-0.487	-0.5	-1.138	-0.424	-0.169	-0.076	-0.714	ataxia telangiectasia mutated homolog (human)
17522803	NA	NA	-0.502	-0.731	-1.224	-0.346	-0.019	-0.384	-0.878	NA
17233888	67345	Herc4	-0.515	0.512	0.047	0.327	-0.331	0.185	-0.281	hect domain and RLD 4
17347751	72416	Lrpprc	-0.516	-0.746	-0.792	-0.567	-0.074	-0.179	-0.225	leucine-rich PPR-motif containing
17358962	107182	Btaf1	-0.538	-0.736	-0.728	-0.498	-0.226	-0.238	-0.231	BTAF1 RNA polymerase II, B-TFIID transcription factor-associated, (Mot1 homolog, S. cerevisiae)
17249425	21402	Skp1a	-0.541	-0.49	-0.616	-0.454	-0.152	-0.036	-0.162	S-phase kinase-associated protein 1A
17412418	100019	Mdn1	-0.542	-0.569	-1.356	-0.584	-0.298	0.015	-0.772	midasin homolog (yeast)
17248635	70802	Pwwp2a	-0.564	-0.576	-0.817	-0.312	-0.288	-0.264	-0.506	PWWP domain containing 2A
17329692	224092	Lsg1	-0.565	-0.703	-0.837	-0.588	0.023	-0.115	-0.249	large subunit GTPase 1 homolog (S. cerevisiae)
17478362	71974	Prmt3	-0.571	-0.889	-1.249	-0.677	-0.1	-0.212	-0.571	protein arginine N-methyltransferase 3
17441895	231713	Naa25	-0.579	-0.841	-1.034	-0.711	0.143	-0.13	-0.324	N(alpha)-acetyltransferase 25, NatB auxiliary subunit
17528963	214345	Lrrc1	-0.587	-0.8	-0.783	-0.337	-0.291	-0.463	-0.446	leucine rich repeat containing 1
17354992	NA	NA	-0.588	-0.736	-1.076	-0.639	0.003	-0.097	-0.437	NA
17526038	69632	Arhgef12	-0.589	-0.578	0.813	-0.436	-0.193	-0.142	1.249	Rho guanine nucleotide exchange factor (GEF) 12
17300839	NA	NA	-0.592	-0.798	-0.607	-0.696	-0.089	-0.103	0.089	NA
17300961	71330	Rcbtb1	-0.602	-0.67	-1.412	-0.475	-0.325	-0.195	-0.937	regulator of chromosome condensation (RCC1) and BTB (POZ) domain containing protein 1
17270937	18613	Pecam1	-0.609	-0.822	-2.054	-0.811	-0.169	-0.011	-1.243	platelet/endothelial cell adhesion molecule 1
17394928	228913	Zfp217	-0.623	-0.534	-0.434	-0.254	-0.22	-0.28	-0.18	zinc finger protein 217
17337719	17850	Mut	-0.636	-0.577	-0.288	-0.202	-0.13	-0.375	-0.086	methylmalonyl-Coenzyme A mutase
17468261	232164	Paip2b	-0.638	-0.546	-0.534	-0.362	-0.108	-0.184	-0.172	poly(A) binding protein interacting protein 2B
17410390	15107	Hadh	-0.657	-0.72	-0.146	-0.579	0.143	-0.141	0.433	hydroxyacyl-Coenzyme A dehydrogenase
17509629	66234	Sc4mol	-0.667	-1.256	-0.949	-0.509	-0.19	-0.747	-0.441	sterol-C4-methyl oxidase-like
17430192	68310	Zmym1	-0.668	-0.767	-1.002	-0.655	0.041	-0.112	-0.347	zinc finger, MYM domain containing 1
17409184	109674	Ampd2	-0.672	-0.853	-0.194	-0.619	0.303	-0.234	0.425	adenosine monophosphate deaminase 2
17444940	231915	Uspl1	-0.674	-0.785	-1.239	-0.522	-0.178	-0.263	-0.717	ubiquitin specific peptidase like 1
17316725	69906	Slc25a32	-0.686	-0.751	-0.727	-0.601	-0.121	-0.15	-0.126	solute carrier family 25, member 32
17254153	327978	Slfn5	-0.686	-0.765	-0.895	-0.595	-0.096	-0.17	-0.299	schlafen 5
17403514	99167	Ssx2ip	-0.686	-0.733	-0.013	-0.406	0.172	-0.327	0.393	synovial sarcoma, X breakpoint 2 interacting protein
17519127	NA	GENSCAN00000037354	-0.689	-0.672	-0.727	-0.394	-0.402	-0.278	-0.333	cdna:genscan chromosome:NCBIM37:9:71908742:71909356:1 transcript_biotype:protein_coding
17477897	12036	Bcat2	-0.7	-0.731	-0.706	-0.499	0.279	-0.232	-0.207	branched chain aminotransferase 2, mitochondrial
17212138	26921	Map4k4	-0.721	-0.569	-0.528	-0.054	-0.497	-0.515	-0.474	mitogen-activated protein kinase kinase kinase kinase 4
17243957	70683	Utp20	-0.723	-0.836	-1.367	-0.908	0.003	0.072	-0.459	UTP20, small subunit (SSU) processome component, homolog (yeast)
17547867	320403	9930017N22Rik	-0.725	-0.668	-1.754	-0.372	-0.674	-0.295	-1.382	RIKEN cDNA 9930017N22 gene
17331996	207932	Urb1	-0.726	-0.94	-1.459	-0.763	-0.066	-0.177	-0.697	URB1 ribosome biogenesis 1 homolog (S. cerevisiae)
17412272	68493	Ndufaf4	-0.727	-0.618	-0.593	-0.69	0.131	0.072	0.096	NADH dehydrogenase (ubiquinone) 1 alpha subcomplex, assembly factor 4
17330751	84544	Cd96	-0.73	-1.004	-1.513	-0.426	-0.512	-0.578	-1.087	CD96 antigen
17372307	16401	Itga4	-0.737	1.221	-0.051	-0.001	0.111	1.222	-0.05	integrin alpha 4
17492314	17304	Mfge8	-0.738	-0.695	-0.574	-0.299	0.146	-0.396	-0.275	milk fat globule-EGF factor 8 protein
17240365	NA	NA	-0.738	-0.951	-1.259	-0.735	-0.038	-0.215	-0.524	NA
17448245	21897	Tlr1	-0.739	-1.065	-1.43	-0.795	-0.255	-0.269	-0.634	toll-like receptor 1
17211043	170755	Sgk3	-0.74	-0.808	-3.668	-0.201	-0.672	-0.607	-3.466	serum/glucocorticoid regulated kinase 3
17529699	68861	1190002N15Rik	-0.749	-0.627	0.464	-0.336	-0.262	-0.291	0.801	RIKEN cDNA 1190002N15 gene
17374648	56357	Ivd	-0.758	-0.843	-0.908	-0.337	-0.413	-0.506	-0.572	isovaleryl coenzyme A dehydrogenase
17547965	12408	Cbr1	-0.763	-1.209	-0.538	-0.974	-0.34	-0.235	0.436	carbonyl reductase 1
17220797	66950	Tmem206	-0.767	-0.853	-0.875	-0.773	0.119	-0.08	-0.102	transmembrane protein 206
17515196	60507	Qtrt1	-0.768	-1.229	-1.441	-0.805	-0.032	-0.424	-0.636	queuine tRNA-ribosyltransferase 1
17530141	66904	Pccb	-0.769	-0.552	-0.803	-0.248	-0.106	-0.305	-0.555	propionyl Coenzyme A carboxylase, beta polypeptide
17242426	110816	Pwp2	-0.769	-1.03	-1.447	-0.934	0.192	-0.096	-0.513	PWP2 periodic tryptophan protein homolog (yeast)
17273200	68671	Pcyt2	-0.774	-0.71	-0.832	-0.515	0.131	-0.195	-0.317	phosphate cytidylyltransferase 2, ethanolamine
17248019	108686	Ccdc88a	-0.778	-0.684	-0.709	-0.415	-0.35	-0.269	-0.294	coiled coil domain containing 88A
17451780	100502934	Gm13842	-0.782	-1.022	-1.653	-0.795	-0.158	-0.227	-0.858	predicted gene 13842
17289249	218460	Wdr41	-0.787	-0.633	-0.959	-0.652	0.005	0.019	-0.308	WD repeat domain 41
17280760	66912	Bzw2	-0.791	-1.845	-1.685	-1.314	-0.411	-0.531	-0.371	basic leucine zipper and W2 domains 2
17511130	15936	Ier2	-0.794	0.764	0.292	0.396	-0.048	0.369	-0.103	immediate early response 2
17289497	76041	Ccdc125	-0.801	-0.81	-1.51	-0.345	-0.472	-0.465	-1.165	coiled-coil domain containing 125
17420911	74772	Atp13a2	-0.804	-0.998	-0.804	-0.694	0.018	-0.304	-0.11	ATPase type 13A2
17343527	73451	Zfp763	-0.806	-0.848	-1.155	-0.683	-0.134	-0.165	-0.472	zinc finger protein 763
17347606	72167	Thumpd2	-0.811	-1.083	-1.412	-0.85	-0.241	-0.233	-0.562	THUMP domain containing 2
17495909	67417	Ears2	-0.82	-0.785	-1.195	-0.783	0.023	-0.003	-0.413	glutamyl-tRNA synthetase 2 (mitochondrial)(putative)
17533446	23890	Gpr34	-0.823	1.166	-0.238	0.775	-0.605	0.392	-1.013	G protein-coupled receptor 34
17454157	231803	Mepce	-0.831	-0.72	-1.034	-0.624	-0.067	-0.097	-0.411	methylphosphate capping enzyme
17289137	26556	Homer1	-0.835	-0.605	-0.708	-0.294	-0.505	-0.311	-0.414	homer homolog 1 (Drosophila)
17435251	52323	Klhl7	-0.842	-0.827	-1.376	-0.725	-0.083	-0.102	-0.651	kelch-like 7
17332395	93871	Brwd1	-0.843	-0.643	-1.149	-0.521	-0.313	-0.121	-0.628	bromodomain and WD repeat domain containing 1
17480192	66365	Ccdc90b	-0.848	-0.651	-1.187	-0.537	-0.186	-0.114	-0.65	coiled-coil domain containing 90B
17290173	208715	Hmgcs1	-0.851	-1.336	-1.103	-0.291	-0.304	-1.045	-0.812	3-hydroxy-3-methylglutaryl-Coenzyme A synthase 1
17446587	56873	Lmbr1	-0.853	-0.579	-0.878	-0.368	-0.247	-0.211	-0.51	limb region 1
17322774	54128	Pmm2	-0.86	-0.824	-0.792	-0.507	-0.185	-0.317	-0.285	phosphomannomutase 2
17496352	75565	Ccdc101	-0.864	-0.85	-0.993	-0.494	0.163	-0.356	-0.499	coiled-coil domain containing 101
17329236	66664	Tmem41a	-0.867	-1.018	-1.568	-0.704	0.177	-0.314	-0.864	transmembrane protein 41a
17235843	216177	AU041133	-0.874	-0.879	-1.739	-0.732	-0.538	-0.147	-1.007	expressed sequence AU041133
17278470	22367	Vrk1	-0.875	-0.539	-0.377	-0.46	0.05	-0.079	0.083	vaccinia related kinase 1
17236150	67341	Ascl4	-0.88	-0.791	-1.389	-0.925	0.175	0.133	-0.464	achaete-scute complex homolog 4 (Drosophila)
17515315	16835	Ldlr	-0.888	-0.768	-1.543	-0.536	0.352	-0.232	-1.007	low density lipoprotein receptor
17549466	NA	gi377833668	-0.893	-1.349	-0.015	-1.134	-0.15	-0.215	1.119	rescue: gi377833668
17549618	NA	gi377834808	-0.893	-1.349	-0.015	-1.134	-0.15	-0.215	1.119	rescue: gi377834808
17438584	56792	Stap1	-0.897	-0.791	0.1	-0.348	-0.47	-0.443	0.448	signal transducing adaptor family member 1
17411981	27354	Nbn	-0.898	-0.979	-0.777	-0.816	-0.412	-0.163	0.039	nibrin
17539027	70123	2210013O21Rik	-0.909	-1.059	-0.706	-0.185	-0.665	-0.874	-0.521	RIKEN cDNA 2210013O21 gene
17219435	30925	Slamf6	-0.918	-1.37	0.088	-1.15	-0.071	-0.219	1.238	SLAM family member 6
17371374	241447	Cers6	-0.924	-1.542	-3.971	-0.603	-0.584	-0.939	-3.369	ceramide synthase 6
17398323	20713	Serpini1	-0.924	-0.773	-2.465	-0.937	-0.109	0.164	-1.527	serine (or cysteine) peptidase inhibitor, clade I, member 1
17442006	NA	ENSMUST00000135544	-0.925	-0.716	-1.107	-0.542	-0.32	-0.174	-0.565	cdna:known chromosome:NCBIM37:5:122498391:122505663:1 gene:ENSMUSG00000087386 gene_biotype:antisense transcript_biotype:antisense
17340444	624086	A230045G11Rik	-0.931	-0.835	-0.821	-0.678	-0.505	-0.156	-0.142	RIKEN cDNA A230045G11 gene
17228588	78255	Ralgps2	-0.931	-0.521	-1.129	-0.379	-0.434	-0.142	-0.751	Ral GEF with PH domain and SH3 binding motif 2
17280561	71916	Dus4l	-0.942	-1.152	-1.522	-0.994	0.244	-0.157	-0.528	dihydrouridine synthase 4-like (S. cerevisiae)
17445525	242819	Rundc3b	-0.943	-1.71	-1.464	-1.289	-0.265	-0.421	-0.176	RUN domain containing 3B
17280062	14245	Lpin1	-0.945	-1.095	-0.883	-0.874	-0.104	-0.221	-0.009	lipin 1
17403282	229905	Ccbl2	-0.95	-1.78	-0.139	-0.868	-0.093	-0.912	0.729	cysteine conjugate-beta lyase 2
17312054	13992	Khdrbs3	-0.96	-0.926	-2.535	-0.801	0.024	-0.125	-1.734	KH domain containing, RNA binding, signal transduction associated 3
17245152	216363	Rab3ip	-0.962	-0.818	-2.375	-0.8	0.037	-0.018	-1.575	RAB3A interacting protein
17308817	21943	Tnfsf11	-0.962	-0.931	3.064	-0.649	-0.779	-0.282	3.713	tumor necrosis factor (ligand) superfamily, member 11
17452294	16923	Sh2b3	-0.966	-1.024	-1.259	-0.963	-0.123	-0.061	-0.296	SH2B adaptor protein 3
17324416	NA	BC098222	-0.968	-1.541	0.181	-0.91	-0.465	-0.631	1.092	Mus musculus cDNA clone IMAGE:1344898.
17540465	236727	Slc9a7	-0.969	-1.307	-0.273	-0.654	-0.504	-0.654	0.38	solute carrier family 9 (sodium/hydrogen exchanger), member 7
17385508	407823	Baz2b	-0.973	-0.572	-1.424	-0.393	-0.247	-0.179	-1.031	bromodomain adjacent to zinc finger domain, 2B
17368523	329372	D2Bwg1423e	-0.974	-0.737	-1.006	-0.53	-0.032	-0.207	-0.477	DNA segment, Chr 2, Brigham & Women's Genetics 1423 expressed
17415035	320226	Ccdc171	-0.975	-0.763	-1.115	-0.573	-0.048	-0.19	-0.542	coiled-coil domain containing 171
17220452	21339	Taf1a	-0.976	-0.909	-1.289	-0.51	-0.206	-0.399	-0.779	TATA box binding protein (Tbp)-associated factor, RNA polymerase I, A
17282498	12499	Entpd5	-0.982	-0.81	-1.385	-0.587	-0.171	-0.224	-0.798	ectonucleoside triphosphate diphosphohydrolase 5
17498310	79202	Tnfrsf22	-0.993	-0.783	-1.147	-0.519	-0.044	-0.264	-0.628	tumor necrosis factor receptor superfamily, member 22
17275724	217615	Ctage5	-0.997	-0.815	-0.975	-0.365	-0.34	-0.449	-0.609	CTAGE family, member 5
17298041	71704	Arhgef3	-1.006	-0.913	-1.144	-0.853	-0.064	-0.06	-0.291	Rho guanine nucleotide exchange factor (GEF) 3
17495262	66922	Rras2	-1.018	-1.241	-1.722	-0.372	0.042	-0.869	-1.351	related RAS viral (r-ras) oncogene homolog 2
17316392	15473	Hrsp12	-1.021	-1.005	-0.65	-0.725	0.121	-0.28	0.075	heat-responsive protein 12
17409858	66568	Rwdd3	-1.022	-1.022	-1.365	-0.881	0.042	-0.141	-0.484	RWD domain containing 3
17327574	NA	chr16(+):97997323-98010000	-1.043	-1.008	-0.946	-0.554	-0.459	-0.454	-0.392	chr16(+):97997323-98010000
17546222	192289	Tmlhe	-1.056	-1.084	-2.108	-0.96	-0.122	-0.124	-1.148	trimethyllysine hydroxylase, epsilon
17411594	68053	Ubxn2b	-1.057	-1.489	-1.182	-1.08	-0.215	-0.409	-0.102	UBX domain protein 2B
17315705	239319	Card6	-1.061	-0.762	-1.753	-0.66	0.131	-0.103	-1.093	caspase recruitment domain family, member 6
17398915	66614	Gpatch4	-1.096	-1.74	-2.152	-1.39	0.023	-0.35	-0.763	G patch domain containing 4
17386377	228019	Mettl8	-1.098	-0.713	-1.03	-0.191	-0.272	-0.522	-0.839	methyltransferase like 8
17266038	76566	Fam101b	-1.099	-1.59	-2.197	-1.325	-0.293	-0.265	-0.872	family with sequence similarity 101, member B
17239889	237339	L3mbtl3	-1.101	-1.038	-1.6	-0.475	-0.426	-0.563	-1.125	l(3)mbt-like 3 (Drosophila)
17226771	56489	Ikbke	-1.11	-1.315	-2.062	-1.153	-0.246	-0.162	-0.91	inhibitor of kappaB kinase epsilon
17345038	12488	Cd2ap	-1.123	-1.26	-2.395	-0.941	-0.457	-0.319	-1.454	CD2-associated protein
17304147	71918	Zcchc24	-1.134	-0.669	-0.578	-0.531	0.093	-0.138	-0.047	zinc finger, CCHC domain containing 24
17245481	192678	Rassf3	-1.137	-0.65	-1.044	-0.034	-0.503	-0.617	-1.011	Ras association (RalGDS/AF-6) domain family member 3
17389472	20394	Scg5	-1.137	-1.185	-2.258	-1.138	-0.132	-0.047	-1.12	secretogranin V
17458465	57895	Ccdc126	-1.142	-1.305	-0.823	-0.817	0.062	-0.488	-0.007	coiled-coil domain containing 126
17548713	NA	NA	-1.194	-1.093	0.257	-0.66	-0.133	-0.434	0.917	NA
17481776	11717	Ampd3	-1.196	-1.052	-2.092	-1.058	-0.17	0.006	-1.035	adenosine monophosphate deaminase 3
17245399	73914	Irak3	-1.197	1.046	-0.412	0.031	0.342	1.014	-0.443	interleukin-1 receptor-associated kinase 3
17214341	67534	Ttll4	-1.205	-1.035	-1.577	-0.84	-0.038	-0.195	-0.737	tubulin tyrosine ligase-like family, member 4
17286254	218121	Mboat1	-1.219	-1.32	-0.943	-0.822	0.073	-0.498	-0.121	membrane bound O-acyltransferase domain containing 1
17522504	235633	Als2cl	-1.222	-0.924	-2.796	-1.028	-0.075	0.104	-1.768	ALS2 C-terminal like
17517300	68304	Kdelc2	-1.225	-1.59	0.578	-0.551	-0.19	-1.039	1.128	KDEL (Lys-Asp-Glu-Leu) containing 2
17257405	77097	Tanc2	-1.264	-1.13	0.126	-0.274	-1.003	-0.856	0.4	tetratricopeptide repeat, ankyrin repeat and coiled-coil containing 2
17475725	545938	Zfp607	-1.271	-1.224	-1.769	-0.904	-0.476	-0.32	-0.865	zinc finger proten 607
17246577	216505	Pik3ip1	-1.288	-1.261	-2.694	-1.081	-0.285	-0.179	-1.613	phosphoinositide-3-kinase interacting protein 1
17471127	12527	Cd9	-1.301	-1.082	-2.222	-1.101	-0.062	0.019	-1.121	CD9 antigen
17448256	243025	Tmem156	-1.316	-1.886	-2.073	-1.268	-0.236	-0.619	-0.805	transmembrane protein 156
17327084	15980	Ifngr2	-1.319	-0.813	-1.92	-0.696	-0.569	-0.117	-1.224	interferon gamma receptor 2
17329840	NA	ENSMUST00000116790	-1.323	-1.205	-0.848	-0.353	0.048	-0.852	-0.495	ncrna:snoRNA chromosome:NCBIM37:16:32243798:32243941:-1 gene:ENSMUSG00000080440 gene_biotype:snoRNA transcript_biotype:snoRNA
17354378	19038	Ppic	-1.323	-2.264	-3.102	-1.65	-0.843	-0.614	-1.452	peptidylprolyl isomerase C
17288548	20499	Slc12a7	-1.334	-1.276	-2.669	-1.297	-0.218	0.021	-1.372	solute carrier family 12, member 7
17549370	NA	gi377833165	-1.364	-2.812	-3.613	-2.224	-0.634	-0.589	-1.389	rescue: gi377833165
17549748	NA	gi377835771	-1.364	-2.812	-3.613	-2.224	-0.634	-0.589	-1.389	rescue: gi377835771
17238705	67596	Tespa1	-1.379	-2.092	-1.995	-1.39	-0.659	-0.702	-0.604	thymocyte expressed, positive selection associated 1
17424054	NA	chr4(-):40720154-40722413	-1.38	-1.915	-2.537	-1.397	-0.093	-0.518	-1.139	chr4(-):40720154-40722413
17549480	NA	gi377833773	-1.385	-1.216	-1.825	-0.898	-0.607	-0.318	-0.927	rescue: gi377833773
17549628	NA	gi377834872	-1.385	-1.216	-1.825	-0.898	-0.607	-0.318	-0.927	rescue: gi377834872
17324794	66061	Tctex1d2	-1.392	-1.574	-0.943	-0.798	-0.109	-0.776	-0.145	Tctex1 domain containing 2
17358905	226098	Hectd2	-1.398	-2.064	-0.675	-1.39	-0.251	-0.674	0.715	HECT domain containing 2
17218835	20343	Sell	-1.424	-1.671	-2.923	-1.794	0.279	0.123	-1.129	selectin, lymphocyte
17235990	69784	1500009L16Rik	-1.443	-1.933	3.433	-0.952	0.622	-0.981	4.385	RIKEN cDNA 1500009L16 gene
17416325	74754	Dhcr24	-1.468	-1.365	-1.23	-0.836	0.341	-0.53	-0.395	24-dehydrocholesterol reductase
17285944	12763	Cmah	-1.485	-1.071	-2.484	-0.685	-0.269	-0.386	-1.799	cytidine monophospho-N-acetylneuraminic acid hydroxylase
17324412	320099	BC106179	-1.493	-1.408	-2.005	-1.01	-0.561	-0.398	-0.995	cDNA sequence BC106179
17237547	70574	Cpm	-1.505	-1.514	-1.706	-1.164	-0.257	-0.35	-0.541	carboxypeptidase M
17308881	66214	Rgcc	-1.564	-1.3	-1.905	-1.34	-0.344	0.04	-0.566	regulator of cell cycle
17437704	71778	Klhl5	-1.619	-0.665	-1.186	-0.559	-0.543	-0.106	-0.627	kelch-like 5
17222465	16764	Aff3	-1.628	-2.449	-2.338	-2.054	-0.152	-0.395	-0.285	AF4/FMR2 family, member 3
17310250	75568	Capsl	-1.632	-1.629	0.165	-1.331	0.82	-0.298	1.497	calcyphosine-like
17435643	56874	Rnf32	-1.658	-0.882	-3.253	-0.81	-0.303	-0.072	-2.443	ring finger protein 32
17309649	321019	Gpr183	-1.72	-2.088	-2.042	-1.664	-0.303	-0.424	-0.378	G protein-coupled receptor 183
17296436	52552	Parp8	-1.76	-2.385	-3.211	-2.049	-0.651	-0.336	-1.162	poly (ADP-ribose) polymerase family, member 8
17381879	241230	St8sia6	-1.796	-0.771	-3.061	-1.488	-0.426	0.717	-1.573	ST8 alpha-N-acetyl-neuraminide alpha-2,8-sialyltransferase 6
17407138	16194	Il6ra	-1.803	-2.008	-3.838	-2.143	-0.508	0.135	-1.695	interleukin 6 receptor, alpha
17408885	229687	Chil5	-1.828	-1.439	-2.52	-1.644	-0.26	0.205	-0.876	chitinase-like 5
17515238	382062	AB124611	-1.869	-1.355	-2.263	-1.486	-0.258	0.131	-0.778	cDNA sequence AB124611
17437674	16599	Klf3	-1.881	-0.681	-1.987	-0.612	-0.341	-0.068	-1.375	Kruppel-like factor 3 (basic)
17517001	235323	Usp28	-1.883	-1.078	-3.46	-1.418	0.069	0.339	-2.042	ubiquitin specific peptidase 28
17237412	216350	Tspan8	-1.904	-1.779	1.288	-0.987	-0.213	-0.793	2.274	tetraspanin 8
17489824	233115	Dpy19l3	-1.917	-1.074	-1.007	-1.306	-0.236	0.232	0.299	dpy-19-like 3 (C. elegans)
17280315	108089	Rnf144a	-1.926	-1.109	0.413	-1.207	-0.397	0.099	1.62	ring finger protein 144A
17549418	NA	gi377833395	-2.037	-1.428	-1.858	-0.996	-0.963	-0.431	-0.862	rescue: gi377833395
17549800	NA	gi377836142	-2.037	-1.428	-1.858	-0.996	-0.963	-0.431	-0.862	rescue: gi377836142
17268972	12775	Ccr7	-2.044	-1.3	-3.693	-1.889	0.268	0.589	-1.804	chemokine (C-C motif) receptor 7
17289602	108154	Adamts6	-2.217	-1.251	-1.988	-1.243	-0.789	-0.008	-0.745	a disintegrin-like and metallopeptidase (reprolysin type) with thrombospondin type 1 motif, 6
17397957	18441	P2ry1	-2.253	-0.897	0.488	-1.229	-0.558	0.332	1.717	purinergic receptor P2Y, G-protein coupled 1
17282226	109711	Actn1	-2.359	-3.118	-5.227	-2.101	-0.405	-1.018	-3.127	actinin, alpha 1
17387385	54598	Calcrl	-2.395	-1.34	-2.901	-0.815	-0.779	-0.525	-2.086	calcitonin receptor-like
17441949	11669	Aldh2	-2.412	-2.002	-2.014	-2.703	0.361	0.701	0.689	aldehyde dehydrogenase 2, mitochondrial
17285834	NA	NA	-2.51	-0.87	0.209	-0.941	-0.233	0.071	1.15	NA
17519155	NA	NA	-2.865	-1.352	2.186	-0.516	-0.343	-0.836	2.702	NA
17366393	78245	Acbd7	-3.097	-1.349	1.082	0.194	-0.121	-1.543	0.888	acyl-Coenzyme A binding domain containing 7
17223138	241062	Pgap1	-3.174	-0.836	-1.338	-0.89	-0.501	0.054	-0.449	post-GPI attachment to proteins 1
