# Supplementary material for: Helminth-induced Th2 cell dysfunction is distinct from exhaustion and is maintained in the absence of antigen
Source: PLoS Negl Trop Dis. 2019 Dec 9;13(12):e0007908. doi: 10.1371/journal.pntd.0007908 (PMC6922449; doi:10.1371/journal.pntd.0007908)
Supplement: S7 Table — (XLSX) [file pntd.0007908.s013.xlsx]

## Sheet: Sheet1
S7 Table. Table showing subset of the core candidate loci that have significantly different expression in tLN IL-4gfp+ Th2 cells between d20 and d60
			PleC D60 log2 fold change over				tLN D60 log2 fold change over
ProbeID	EntrezID	Symbol	PleC D20	N. brasiliensis	Naïve	tLN D60	tLN D20	N. brasiliensis	Naïve	Description
17237589	15978	Ifng	5.155	5.536	7.013	1.755	4.329	3.781	5.258	interferon gamma
17233226	14728	Lilrb4	4.932	4.659	6.772	2.15	3.607	2.508	4.622	leukocyte immunoglobulin-like receptor, subfamily B, member 4
17549352	NA	gi377833017	4.743	4.36	5.768	0.9	3.889	3.46	4.869	rescue: gi377833017
17549740	NA	gi377835683	4.743	4.36	5.768	0.9	3.889	3.46	4.869	rescue: gi377835683
17523659	12774	Ccr5	4.441	4.187	5.74	1.798	3.303	2.389	3.941	chemokine (C-C motif) receptor 5
17318083	110454	Ly6a	4.314	2.792	5.205	0.224	3.924	2.567	4.981	lymphocyte antigen 6 complex, locus A
17296294	14945	Gzmk	4.092	3.895	4.402	0.867	3.507	3.028	3.535	granzyme K
17266946	20304	Ccl5	3.735	4.999	4.997	1.52	3.12	3.48	3.477	chemokine (C-C motif) ligand 5
17467323	16162	Il12rb2	3.709	4.156	4.03	1.561	2.577	2.596	2.47	interleukin 12 receptor, beta 2
17233210	NA	NA	3.662	3.713	5.533	1.815	3.107	1.899	3.718	NA
17266967	20302	Ccl3	3.525	2.529	3.367	0.803	3.039	1.726	2.563	chemokine (C-C motif) ligand 3
17332783	66616	Snx9	3.445	3.184	3.521	1.39	1.867	1.794	2.131	sorting nexin 9
17361605	13041	Ctsw	3.377	3.495	1.957	1.098	1.427	2.397	0.859	cathepsin W
17254283	20303	Ccl4	3.342	3.273	4.016	1.297	2.58	1.976	2.719	chemokine (C-C motif) ligand 4
17477306	13648	Klk1b9	3.216	2.386	3.225	0.491	2.544	1.895	2.734	kallikrein 1-related peptidase b9
17548703	15900	Irf8	3.092	3.001	3.032	1.298	1.404	1.703	1.735	interferon regulatory factor 8
17295032	11881	Arsb	3.019	2.981	3.978	1.411	1.507	1.57	2.567	arylsulfatase B
17404888	60505	Il21	2.878	2.192	5.292	0.207	1.024	1.985	5.085	interleukin 21
17296388	109700	Itga1	2.808	3.067	3.718	1.773	1.416	1.294	1.944	integrin alpha 1
17523158	12776	Ccr8	2.736	3.467	6.118	1.46	1.933	2.007	4.659	chemokine (C-C motif) receptor 8
17278268	NA	NA	2.73	2.779	3.388	0.932	1.861	1.847	2.455	NA
17332932	83672	Sytl3	2.688	2.67	3.104	1.816	1.537	0.854	1.288	synaptotagmin-like 3
17318100	100041546	Ly6c2	2.669	3.12	3.542	1.046	2.47	2.074	2.497	lymphocyte antigen 6 complex, locus C2
17354589	225594	Gm4841	2.662	2.684	2.399	-0.123	1.809	2.808	2.522	predicted gene 4841
17212252	16174	Il18rap	2.625	3.865	5.246	2.279	1.367	1.586	2.967	interleukin 18 receptor accessory protein
17350916	240327	Gm4951	2.486	2.524	1.18	-0.087	2.355	2.612	1.268	predicted gene 4951
17492985	11864	Arnt2	2.466	1.745	3.376	0.189	1.743	1.556	3.187	aryl hydrocarbon receptor nuclear translocator 2
17350925	60440	Iigp1	2.452	1.56	0.959	-0.318	1.864	1.878	1.277	interferon inducible GTPase 1
17233347	14609	Gja1	2.451	2.503	2.456	0.696	1.887	1.807	1.759	gap junction protein, alpha 1
17423030	18619	Penk	2.388	1.019	3.146	0.316	1.44	0.703	2.831	preproenkephalin
17439830	20750	Spp1	2.303	2.201	3.228	1.083	1.438	1.118	2.145	secreted phosphoprotein 1
17406514	80891	Fcrls	2.254	2.259	2.208	1.292	0.877	0.967	0.916	Fc receptor-like S, scavenger receptor
17495328	12310	Calca	2.209	3.796	4.865	2.2	2.051	1.596	2.665	calcitonin/calcitonin-related polypeptide, alpha
17289181	11881	Arsb	2.157	2.476	3.137	1.133	1.276	1.343	2.004	arylsulfatase B
17543625	12766	Cxcr3	2.157	2.243	3.679	0.597	1.543	1.646	3.082	chemokine (C-X-C motif) receptor 3
17240645	12142	Prdm1	2.021	1.72	2.665	0.772	1.585	0.948	1.893	PR domain containing 1, with ZNF domain
17268820	22780	Ikzf3	1.923	1.162	1.66	-0.022	0.969	1.184	1.682	IKAROS family zinc finger 3
17403237	55932	Gbp3	1.892	1.677	2.907	0.598	1.119	1.078	2.308	guanylate binding protein 3
17268445	57765	Tbx21	1.85	2.296	2.898	0.943	1.386	1.352	1.955	T-box 21
17233384	12140	Fabp7	1.843	1.891	2.347	-0.568	1.742	2.459	2.915	fatty acid binding protein 7, brain
17492598	18550	Furin	1.786	2.789	3.487	1.719	1.169	1.07	1.768	furin (paired basic amino acid cleaving enzyme)
17403205	229898	Gbp5	1.774	0.808	0.828	-0.455	1.451	1.263	1.283	guanylate binding protein 5
17549290	NA	gi309267128	1.748	1.609	1.409	0.615	1.1	0.994	0.794	rescue: gi309267128
17259679	210029	Metrnl	1.661	2.545	3.093	1.602	0.892	0.943	1.49	meteorin, glial cell differentiation regulator-like
17403255	14468	Gbp2b	1.65	1.522	1.056	0.379	1.396	1.143	0.677	guanylate binding protein 2b
17249977	631323	Gm12250	1.642	1.032	0.787	0.125	1.462	0.907	0.662	predicted gene 12250
17503937	17750	Mt2	1.587	2.222	3.092	0.494	2.392	1.728	2.598	metallothionein 2
17419661	NA	ENSMUST00000105884	1.457	1.712	2.274	0.896	0.9	0.816	1.378	cdna:novel chromosome:NCBIM37:4:133609753:133614911:1 gene:ENSMUSG00000049410 gene_biotype:protein_coding transcript_biotype:protein_coding
17362869	107350	AW112010	1.367	1.198	1.563	0.28	0.828	0.917	1.282	expressed sequence AW112010
17453288	17969	Ncf1	1.366	1.417	1.291	0.159	1.098	1.258	1.132	neutrophil cytosolic factor 1
17407850	13601	Ecm1	1.362	2.031	2.106	0.22	1.595	1.811	1.886	extracellular matrix protein 1
17450461	17472	Gbp4	1.307	0.857	0.643	0.096	0.703	0.762	0.548	guanylate binding protein 4
17398895	12904	Crabp2	1.3	1.845	2.167	1.024	1.047	0.821	1.142	cellular retinoic acid binding protein II
17309154	239217	Kctd12	1.226	2.73	2.53	1.475	1.307	1.255	1.055	potassium channel tetramerisation domain containing 12
17458372	231932	Gimap7	1.126	0.708	1.022	0.206	0.962	0.502	0.816	GTPase, IMAP family member 7
17527421	56434	Tspan3	0.904	0.769	1.464	-0.078	1.046	0.847	1.542	tetraspanin 3
17466505	19664	Rbpj	0.681	1.64	2.97	0.682	0.644	0.959	2.288	recombination signal binding protein for immunoglobulin kappa J region
17238705	67596	Tespa1	-1.379	-2.092	-1.995	-1.39	-0.659	-0.702	-0.604	thymocyte expressed, positive selection associated 1
